# Supplementary material for: Sequential one-pot N-alkylation and aminocarbonylation of primary amines catalyzed by heterobimetallic Ir/Pd complexes
Source: Chem Sci. 2025 Sep 15;16(41):19414–22. doi: 10.1039/d5sc03892h (PMC12459202; doi:10.1039/d5sc03892h)
Supplement: SC-016-D5SC03892H-s002 [file SC-016-D5SC03892H-s002.cif]

# Supplementary Information (SI) for Chemical Science.
# This journal is © The Royal Society of Chemistry 2025

####################################################################### 
# 
# This file contains crystal structure data downloaded from the 
# Cambridge Structural Database (CSD) hosted by the Cambridge 
# Crystallographic Data Centre (CCDC).
# 
# Full information about CCDC data access policies and citation 
# guidelines are available at http://www.ccdc.cam.ac.uk/access/V1 
# 
# Audit and citation data items may have been added by the CCDC. 
# Please retain this information to preserve the provenance of 
# this file and to allow appropriate attribution of the data. 
# 
#######################################################################

data_mo_o24_AA2zr_0m_a
_database_code_depnum_ccdc_archive 'CCDC 2430139'
loop_
_audit_author_name
_audit_author_address
'Ouchan He'
;Humboldt University of Berlin
Germany
;
_audit_update_record             
;
2025-03-10 deposited with the CCDC.	2025-09-15 downloaded from the CCDC.
;

_audit_creation_method           SHELXL-2018/3
_shelx_SHELXL_version_number     2018/3
_chemical_name_systematic        ?
_chemical_name_common            ?
_chemical_melting_point          ?
_chemical_formula_moiety         ?
_chemical_formula_sum            'C21 H38 Cl Ir N4 O P2'
_chemical_formula_weight         652.14

loop_
_atom_type_symbol
_atom_type_description
_atom_type_scat_dispersion_real
_atom_type_scat_dispersion_imag
_atom_type_scat_source
C C 0.0033 0.0016 'International Tables Vol C Tables 4.2.6.8 and 6.1.1.4'
H H 0.0000 0.0000 'International Tables Vol C Tables 4.2.6.8 and 6.1.1.4'
Cl Cl 0.1484 0.1585 'International Tables Vol C Tables 4.2.6.8 and 6.1.1.4'
Ir Ir -1.4442 7.9887 'International Tables Vol C Tables 4.2.6.8 and 6.1.1.4'
N N 0.0061 0.0033 'International Tables Vol C Tables 4.2.6.8 and 6.1.1.4'
O O 0.0106 0.0060 'International Tables Vol C Tables 4.2.6.8 and 6.1.1.4'
P P 0.1023 0.0942 'International Tables Vol C Tables 4.2.6.8 and 6.1.1.4'

_space_group_crystal_system      monoclinic
_space_group_IT_number           14
_space_group_name_H-M_alt        'P 21/n'
_space_group_name_Hall           '-P 2yn'

_shelx_space_group_comment       
;
The symmetry employed for this shelxl refinement is uniquely defined
by the following loop, which should always be used as a source of
symmetry information in preference to the above space-group names.
They are only intended as comments.
;

loop_
_space_group_symop_operation_xyz
'x, y, z'
'-x+1/2, y+1/2, -z+1/2'
'-x, -y, -z'
'x-1/2, -y-1/2, z-1/2'

_cell_length_a                   10.870(3)
_cell_length_b                   8.037(3)
_cell_length_c                   14.993(4)
_cell_angle_alpha                90
_cell_angle_beta                 104.871(10)
_cell_angle_gamma                90
_cell_volume                     1266.1(7)
_cell_formula_units_Z            2
_cell_measurement_temperature    100(2)
_cell_measurement_reflns_used    9191
_cell_measurement_theta_min      3.28
_cell_measurement_theta_max      25.03

_exptl_crystal_description       plate
_exptl_crystal_colour            colourless
_exptl_crystal_density_meas      ?
_exptl_crystal_density_method    ?
_exptl_crystal_density_diffrn    1.711
_exptl_crystal_F_000             648
_exptl_transmission_factor_min   ?
_exptl_transmission_factor_max   ?
_exptl_crystal_size_max          0.230
_exptl_crystal_size_mid          0.078
_exptl_crystal_size_min          0.011
_exptl_absorpt_coefficient_mu    5.525
_shelx_estimated_absorpt_T_min   0.363
_shelx_estimated_absorpt_T_max   0.942
_exptl_absorpt_correction_type   multi-scan
_exptl_absorpt_correction_T_min  0.3447
_exptl_absorpt_correction_T_max  0.4899
_exptl_absorpt_process_details   SADABS
_exptl_absorpt_special_details   ?
_diffrn_ambient_temperature      100(2)
_diffrn_radiation_wavelength     0.71073
_diffrn_radiation_type           MoK\a
_diffrn_source                   ?
_diffrn_measurement_device_type  'Bruker D8 Venture'
_diffrn_measurement_method       '\f and \w scans'
_diffrn_detector_area_resol_mean ?
_diffrn_reflns_number            55282
_diffrn_reflns_av_unetI/netI     0.0078
_diffrn_reflns_av_R_equivalents  0.0273
_diffrn_reflns_limit_h_min       -12
_diffrn_reflns_limit_h_max       12
_diffrn_reflns_limit_k_min       -9
_diffrn_reflns_limit_k_max       9
_diffrn_reflns_limit_l_min       -17
_diffrn_reflns_limit_l_max       17
_diffrn_reflns_theta_min         3.280
_diffrn_reflns_theta_max         25.064
_diffrn_reflns_theta_full        25.064
_diffrn_measured_fraction_theta_max 0.992
_diffrn_measured_fraction_theta_full 0.992
_diffrn_reflns_Laue_measured_fraction_max 0.992
_diffrn_reflns_Laue_measured_fraction_full 0.992
_diffrn_reflns_point_group_measured_fraction_max 0.992
_diffrn_reflns_point_group_measured_fraction_full 0.992
_reflns_number_total             2230
_reflns_number_gt                2141
_reflns_threshold_expression     'I > 2\s(I)'
_reflns_Friedel_coverage         0.000
_reflns_Friedel_fraction_max     .
_reflns_Friedel_fraction_full    .

_reflns_special_details          
;
 Reflections were merged by SHELXL according to the crystal
 class for the calculation of statistics and refinement.
 
 _reflns_Friedel_fraction is defined as the number of unique
 Friedel pairs measured divided by the number that would be
 possible theoretically, ignoring centric projections and
 systematic absences.
;

_computing_data_collection       'Bruker APEX4'
_computing_cell_refinement       'Bruker SAINT'
_computing_data_reduction        'Bruker SAINT'
_computing_structure_solution    'SHELXT 2018/2 (Sheldrick, 2018)'
_computing_structure_refinement  'SHELXL-2018/3 (Sheldrick, 2018)'
_computing_molecular_graphics    ?
_computing_publication_material  ?
_refine_special_details          ?
_refine_ls_structure_factor_coef Fsqd
_refine_ls_matrix_type           full
_refine_ls_weighting_scheme      calc
_refine_ls_weighting_details     
'w=1/[\s^2^(Fo^2^)+(0.0104P)^2^+2.0428P] where P=(Fo^2^+2Fc^2^)/3'
_atom_sites_solution_primary     ?
_atom_sites_solution_secondary   ?
_atom_sites_solution_hydrogens   geom
_refine_ls_hydrogen_treatment    constr
_refine_ls_extinction_method     none
_refine_ls_extinction_coef       .
_refine_ls_number_reflns         2230
_refine_ls_number_parameters     156
_refine_ls_number_restraints     0
_refine_ls_R_factor_all          0.0131
_refine_ls_R_factor_gt           0.0125
_refine_ls_wR_factor_ref         0.0310
_refine_ls_wR_factor_gt          0.0307
_refine_ls_goodness_of_fit_ref   1.101
_refine_ls_restrained_S_all      1.101
_refine_ls_shift/su_max          0.001
_refine_ls_shift/su_mean         0.000

loop_
_atom_site_label
_atom_site_type_symbol
_atom_site_fract_x
_atom_site_fract_y
_atom_site_fract_z
_atom_site_U_iso_or_equiv
_atom_site_adp_type
_atom_site_occupancy
_atom_site_site_symmetry_order
_atom_site_calc_flag
_atom_site_refinement_flags_posn
_atom_site_refinement_flags_adp
_atom_site_refinement_flags_occupancy
_atom_site_disorder_assembly
_atom_site_disorder_group
N1 N 0.84750(17) 0.3464(2) 0.38699(12) 0.0180(4) Uani 1 1 d . . . . .
C1 C 0.7440(2) 0.3200(3) 0.41683(14) 0.0152(4) Uani 1 1 d . . . . .
Ir2 Ir 0.500000 0.500000 0.500000 0.01208(5) Uani 1 2 d S . P . .
N2 N 0.67140(17) 0.1941(2) 0.36773(12) 0.0172(4) Uani 1 1 d . . . . .
C2 C 0.8397(2) 0.2346(3) 0.31688(15) 0.0216(5) Uani 1 1 d . . . . .
H2 H 0.900812 0.224186 0.281874 0.026 Uiso 1 1 calc R U . . .
C3 C 0.7331(2) 0.1408(3) 0.30417(15) 0.0218(5) Uani 1 1 d . . . . .
H3 H 0.706465 0.055003 0.259852 0.026 Uiso 1 1 calc R U . . .
C4 C 0.5506(2) 0.1265(3) 0.37505(16) 0.0212(5) Uani 1 1 d . . . . .
H4A H 0.485308 0.148191 0.317715 0.032 Uiso 1 1 calc R U . . .
H4B H 0.526042 0.179484 0.426767 0.032 Uiso 1 1 calc R U . . .
H4C H 0.559001 0.006251 0.385618 0.032 Uiso 1 1 calc R U . . .
C5 C 0.7883(2) 0.2926(3) 0.61387(15) 0.0174(5) Uani 1 1 d . . . . .
H5 H 0.785785 0.353283 0.671589 0.021 Uiso 1 1 calc R U . . .
C6 C 0.7144(2) 0.1314(3) 0.61237(16) 0.0221(5) Uani 1 1 d . . . . .
H6A H 0.625059 0.156989 0.608526 0.033 Uiso 1 1 calc R U . . .
H6B H 0.750791 0.068293 0.668931 0.033 Uiso 1 1 calc R U . . .
H6C H 0.719780 0.064951 0.558675 0.033 Uiso 1 1 calc R U . . .
C7 C 0.9292(2) 0.2571(3) 0.61882(16) 0.0218(5) Uani 1 1 d . . . . .
H7A H 0.935315 0.197739 0.563020 0.033 Uiso 1 1 calc R U . . .
H7B H 0.966037 0.188494 0.673162 0.033 Uiso 1 1 calc R U . . .
H7C H 0.975858 0.362376 0.623445 0.033 Uiso 1 1 calc R U . . .
C8 C 0.8177(2) 0.6117(3) 0.52764(15) 0.0156(4) Uani 1 1 d . . . . .
H8 H 0.904265 0.573850 0.524755 0.019 Uiso 1 1 calc R U . . .
C9 C 0.7679(2) 0.7364(3) 0.44994(15) 0.0190(5) Uani 1 1 d . . . . .
H9A H 0.760380 0.682016 0.390286 0.029 Uiso 1 1 calc R U . . .
H9B H 0.827100 0.830257 0.456477 0.029 Uiso 1 1 calc R U . . .
H9C H 0.684128 0.777071 0.453177 0.029 Uiso 1 1 calc R U . . .
C10 C 0.8282(2) 0.6921(3) 0.62256(16) 0.0223(5) Uani 1 1 d . . . . .
H10A H 0.875167 0.797105 0.626692 0.033 Uiso 1 1 calc R U . . .
H10B H 0.873371 0.616546 0.671331 0.033 Uiso 1 1 calc R U . . .
H10C H 0.742699 0.713847 0.630051 0.033 Uiso 1 1 calc R U . . .
P1 P 0.71226(5) 0.42878(7) 0.51523(4) 0.01291(11) Uani 1 1 d . . . . .
C11 C 0.5208(7) 0.4713(10) 0.6196(5) 0.0120(17) Uani 0.5 1 d . . P A 1
Cl1 Cl 0.5276(2) 0.4581(3) 0.66307(17) 0.0168(6) Uani 0.5 1 d . . P A 1
O1 O 0.5331(9) 0.4474(13) 0.6981(4) 0.0206(17) Uani 0.5 1 d . . P A 1

loop_
_atom_site_aniso_label
_atom_site_aniso_U_11
_atom_site_aniso_U_22
_atom_site_aniso_U_33
_atom_site_aniso_U_23
_atom_site_aniso_U_13
_atom_site_aniso_U_12
N1 0.0136(9) 0.0248(10) 0.0163(9) 0.0009(8) 0.0049(7) 0.0026(8)
C1 0.0136(10) 0.0173(11) 0.0140(10) 0.0001(9) 0.0022(8) 0.0015(9)
Ir2 0.00867(7) 0.01664(7) 0.01114(8) -0.00054(4) 0.00294(4) 0.00021(4)
N2 0.0174(9) 0.0180(10) 0.0156(9) -0.0018(8) 0.0032(7) 0.0007(8)
C2 0.0190(11) 0.0290(13) 0.0177(11) -0.0027(10) 0.0060(9) 0.0052(10)
C3 0.0259(12) 0.0233(12) 0.0158(11) -0.0060(9) 0.0047(9) 0.0025(10)
C4 0.0183(11) 0.0187(11) 0.0248(12) -0.0018(10) 0.0021(9) -0.0047(9)
C5 0.0143(11) 0.0228(12) 0.0149(10) 0.0016(9) 0.0033(8) 0.0016(9)
C6 0.0234(12) 0.0203(12) 0.0227(12) 0.0048(10) 0.0059(10) 0.0010(10)
C7 0.0132(11) 0.0322(13) 0.0187(11) 0.0046(10) 0.0015(9) 0.0049(10)
C8 0.0113(10) 0.0178(11) 0.0184(11) -0.0035(9) 0.0052(8) -0.0018(9)
C9 0.0182(11) 0.0188(11) 0.0209(11) 0.0009(9) 0.0065(9) -0.0005(9)
C10 0.0205(12) 0.0232(12) 0.0216(12) -0.0075(10) 0.0022(9) -0.0034(10)
P1 0.0091(2) 0.0167(3) 0.0132(3) -0.0014(2) 0.0033(2) 0.0000(2)
C11 0.011(2) 0.017(3) 0.009(5) 0.006(3) 0.004(3) 0.0018(17)
Cl1 0.0171(7) 0.0264(10) 0.008(2) 0.0061(16) 0.0053(16) 0.0029(6)
O1 0.022(2) 0.034(2) 0.008(4) 0.010(3) 0.007(3) 0.0025(17)

_geom_special_details            
;
 All esds (except the esd in the dihedral angle between two l.s. planes)
 are estimated using the full covariance matrix.  The cell esds are taken
 into account individually in the estimation of esds in distances, angles
 and torsion angles; correlations between esds in cell parameters are only
 used when they are defined by crystal symmetry.  An approximate (isotropic)
 treatment of cell esds is used for estimating esds involving l.s. planes.
;

loop_
_geom_bond_atom_site_label_1
_geom_bond_atom_site_label_2
_geom_bond_distance
_geom_bond_site_symmetry_2
_geom_bond_publ_flag
N1 C1 1.330(3) . ?
N1 C2 1.369(3) . ?
C1 N2 1.375(3) . ?
C1 P1 1.823(2) . ?
Ir2 C11 1.764(7) 3_666 ?
Ir2 C11 1.764(7) . ?
Ir2 P1 2.3309(9) 3_666 ?
Ir2 P1 2.3309(9) . ?
Ir2 Cl1 2.409(3) 3_666 ?
Ir2 Cl1 2.409(3) . ?
N2 C3 1.367(3) . ?
N2 C4 1.450(3) . ?
C2 C3 1.354(3) . ?
C5 C6 1.522(3) . ?
C5 C7 1.541(3) . ?
C5 P1 1.855(2) . ?
C8 C9 1.527(3) . ?
C8 C10 1.540(3) . ?
C8 P1 1.844(2) . ?
C11 Cl1 0.646(5) . ?
C11 O1 1.166(8) . ?
Cl1 O1 0.520(5) . ?

loop_
_geom_angle_atom_site_label_1
_geom_angle_atom_site_label_2
_geom_angle_atom_site_label_3
_geom_angle
_geom_angle_site_symmetry_1
_geom_angle_site_symmetry_3
_geom_angle_publ_flag
C1 N1 C2 105.23(19) . . ?
N1 C1 N2 110.87(19) . . ?
N1 C1 P1 123.25(17) . . ?
N2 C1 P1 125.75(16) . . ?
C11 Ir2 C11 180.0 3_666 . ?
C11 Ir2 P1 90.2(2) 3_666 3_666 ?
C11 Ir2 P1 89.8(2) . 3_666 ?
C11 Ir2 P1 89.8(2) 3_666 . ?
C11 Ir2 P1 90.2(2) . . ?
P1 Ir2 P1 180.0 3_666 . ?
C11 Ir2 Cl1 0.6(2) 3_666 3_666 ?
C11 Ir2 Cl1 179.4(2) . 3_666 ?
P1 Ir2 Cl1 90.23(6) 3_666 3_666 ?
P1 Ir2 Cl1 89.77(6) . 3_666 ?
C11 Ir2 Cl1 179.4(2) 3_666 . ?
C11 Ir2 Cl1 0.6(2) . . ?
P1 Ir2 Cl1 89.77(6) 3_666 . ?
P1 Ir2 Cl1 90.23(6) . . ?
Cl1 Ir2 Cl1 180.0 3_666 . ?
C3 N2 C1 106.64(19) . . ?
C3 N2 C4 123.44(19) . . ?
C1 N2 C4 129.90(19) . . ?
C3 C2 N1 110.8(2) . . ?
C2 C3 N2 106.4(2) . . ?
C6 C5 C7 110.94(19) . . ?
C6 C5 P1 111.41(15) . . ?
C7 C5 P1 112.45(15) . . ?
C9 C8 C10 110.92(19) . . ?
C9 C8 P1 110.89(15) . . ?
C10 C8 P1 108.92(15) . . ?
C1 P1 C8 102.83(10) . . ?
C1 P1 C5 102.93(10) . . ?
C8 P1 C5 104.57(10) . . ?
C1 P1 Ir2 115.28(7) . . ?
C8 P1 Ir2 112.85(7) . . ?
C5 P1 Ir2 116.77(7) . . ?
Cl1 C11 O1 0.0(6) . . ?
Cl1 C11 Ir2 177.9(9) . . ?
O1 C11 Ir2 177.9(11) . . ?
O1 Cl1 C11 179.9(14) . . ?
O1 Cl1 Ir2 178.4(14) . . ?
C11 Cl1 Ir2 1.5(7) . . ?
Cl1 O1 C11 0.1(8) . . ?

_refine_diff_density_max         0.621
_refine_diff_density_min         -0.404
_refine_diff_density_rms         0.061

_shelx_res_file                  
;
TITL mo_o24_AA2zr_0m_a.res in P2(1)/n
    mo_o24_AA2zr_0m_a.res
    created by SHELXL-2018/3 at 09:53:44 on 21-Feb-2024
REM Old TITL mo_o24_AA2zr_0m in P2(1)/n
REM SHELXT solution in P2(1)/n: R1 0.071, Rweak 0.001, Alpha 0.021
REM <I/s>   0.727 for  177 systematic absences,  Orientation as input
REM Formula found by SHELXT:  C22 Cl2 Ir N2 P2
CELL  0.71073  10.8703   8.0374  14.9933   90.000  104.871   90.000
ZERR    2.000   0.0034   0.0026   0.0040    0.000    0.010    0.000
LATT  1
SYMM 1/2-X, 1/2+Y, 1/2-Z
SFAC C H CL IR N O P
UNIT 42 76 2 2 8 2 4
REM ISOR 0.005 O1
TEMP -173.150
SIZE 0.011 0.078 0.23
L.S. 10
BOND
LIST 4
OMIT 0 1 1
ACTA
FMAP 2
PLAN 20
WGHT    0.010400    2.042800
FVAR       0.46614
N1    5    0.847504    0.346358    0.386986    11.00000    0.01355    0.02481 =
         0.01627    0.00091    0.00489    0.00260
C1    1    0.744049    0.319969    0.416834    11.00000    0.01357    0.01734 =
         0.01404    0.00005    0.00218    0.00148
IR2   4    0.500000    0.500000    0.500000    10.50000    0.00867    0.01664 =
         0.01114   -0.00054    0.00294    0.00021
N2    5    0.671396    0.194067    0.367733    11.00000    0.01742    0.01801 =
         0.01565   -0.00178    0.00319    0.00069
C2    1    0.839711    0.234581    0.316878    11.00000    0.01901    0.02897 =
         0.01768   -0.00272    0.00604    0.00519
AFIX  43
H2    2    0.900812    0.224186    0.281874    11.00000   -1.20000
AFIX   0
C3    1    0.733111    0.140825    0.304173    11.00000    0.02586    0.02335 =
         0.01584   -0.00598    0.00470    0.00253
AFIX  43
H3    2    0.706465    0.055003    0.259852    11.00000   -1.20000
AFIX   0
C4    1    0.550647    0.126522    0.375051    11.00000    0.01825    0.01868 =
         0.02484   -0.00178    0.00209   -0.00468
AFIX 137
H4A   2    0.485308    0.148191    0.317715    11.00000   -1.50000
H4B   2    0.526042    0.179484    0.426767    11.00000   -1.50000
H4C   2    0.559001    0.006251    0.385618    11.00000   -1.50000
AFIX   0
C5    1    0.788321    0.292589    0.613865    11.00000    0.01429    0.02284 =
         0.01491    0.00160    0.00328    0.00159
AFIX  13
H5    2    0.785785    0.353283    0.671589    11.00000   -1.20000
AFIX   0
C6    1    0.714408    0.131353    0.612366    11.00000    0.02335    0.02029 =
         0.02271    0.00479    0.00592    0.00103
AFIX 137
H6A   2    0.625059    0.156989    0.608526    11.00000   -1.50000
H6B   2    0.750791    0.068293    0.668931    11.00000   -1.50000
H6C   2    0.719780    0.064951    0.558675    11.00000   -1.50000
AFIX   0
C7    1    0.929201    0.257067    0.618824    11.00000    0.01321    0.03222 =
         0.01866    0.00458    0.00155    0.00489
AFIX 137
H7A   2    0.935315    0.197739    0.563020    11.00000   -1.50000
H7B   2    0.966037    0.188494    0.673162    11.00000   -1.50000
H7C   2    0.975858    0.362376    0.623445    11.00000   -1.50000
AFIX   0
C8    1    0.817738    0.611705    0.527640    11.00000    0.01131    0.01778 =
         0.01845   -0.00349    0.00515   -0.00178
AFIX  13
H8    2    0.904265    0.573850    0.524755    11.00000   -1.20000
AFIX   0
C9    1    0.767870    0.736434    0.449936    11.00000    0.01820    0.01882 =
         0.02088    0.00087    0.00651   -0.00055
AFIX 137
H9A   2    0.760380    0.682016    0.390286    11.00000   -1.50000
H9B   2    0.827100    0.830257    0.456477    11.00000   -1.50000
H9C   2    0.684128    0.777071    0.453177    11.00000   -1.50000
AFIX   0
C10   1    0.828195    0.692115    0.622562    11.00000    0.02046    0.02320 =
         0.02155   -0.00752    0.00217   -0.00336
AFIX 137
H10A  2    0.875167    0.797105    0.626692    11.00000   -1.50000
H10B  2    0.873371    0.616546    0.671331    11.00000   -1.50000
H10C  2    0.742699    0.713847    0.630051    11.00000   -1.50000
AFIX   0
P1    7    0.712259    0.428782    0.515228    11.00000    0.00907    0.01674 =
         0.01318   -0.00143    0.00330   -0.00002
PART 1 10.5
C11   1    0.520805    0.471293    0.619575    10.50000    0.01064    0.01694 =
         0.00896    0.00631    0.00374    0.00179
CL1   3    0.527589    0.458123    0.663073    10.50000    0.01709    0.02642 =
         0.00807    0.00605    0.00527    0.00291
O1    6    0.533103    0.447436    0.698088    10.50000    0.02165    0.03378 =
         0.00825    0.01016    0.00729    0.00245
PART 0
HKLF 4


REM  mo_o24_AA2zr_0m_a.res in P2(1)/n
REM wR2 = 0.0310, GooF = S = 1.101, Restrained GooF = 1.101 for all data
REM R1 = 0.0125 for 2141 Fo > 4sig(Fo) and 0.0131 for all 2230 data
REM 156 parameters refined using 0 restraints

END

WGHT      0.0104      2.0428

REM Highest difference peak  0.621,  deepest hole -0.404,  1-sigma level  0.061
Q1    1   0.4891  0.6146  0.4993  11.00000  0.05    0.62
Q2    1   0.7716  0.5280  0.5235  11.00000  0.05    0.37
Q3    1   0.8419  0.2327  0.3763  11.00000  0.05    0.32
Q4    1   0.7480  0.3377  0.5598  11.00000  0.05    0.32
Q5    1   0.7834  0.6736  0.4838  11.00000  0.05    0.32
Q6    1   0.8180  0.1407  0.3259  11.00000  0.05    0.29
Q7    1   0.5598  0.0615  0.3362  11.00000  0.05    0.29
Q8    1   0.7271  0.3606  0.4610  11.00000  0.05    0.29
Q9    1   0.8664  0.2712  0.6119  11.00000  0.05    0.29
Q10   1   0.8203  0.6561  0.5727  11.00000  0.05    0.29
Q11   1   0.9600  0.2789  0.2806  11.00000  0.05    0.28
Q12   1   0.6166  0.1603  0.3755  11.00000  0.05    0.26
Q13   1   0.7474  0.2059  0.6049  11.00000  0.05    0.25
Q14   1   0.8094  0.6228  0.6539  11.00000  0.05    0.25
Q15   1   0.7726  0.2174  0.2886  11.00000  0.05    0.25
Q16   1   0.5535  0.0858  0.4057  11.00000  0.05    0.24
Q17   1   0.7007  0.1611  0.3380  11.00000  0.05    0.24
Q18   1   0.6810  0.1914  0.3233  11.00000  0.05    0.21
Q19   1   0.9353  0.1760  0.6086  11.00000  0.05    0.21
Q20   1   0.6862  0.2743  0.3739  11.00000  0.05    0.21
;
_shelx_res_checksum              95960
####################################################################### 
# 
# This file contains crystal structure data downloaded from the 
# Cambridge Structural Database (CSD) hosted by the Cambridge 
# Crystallographic Data Centre (CCDC).
# 
# Full information about CCDC data access policies and citation 
# guidelines are available at http://www.ccdc.cam.ac.uk/access/V1 
# 
# Audit and citation data items may have been added by the CCDC. 
# Please retain this information to preserve the provenance of 
# this file and to allow appropriate attribution of the data. 
# 
#######################################################################

data_mo_o22_HI_007_0m_a
_database_code_depnum_ccdc_archive 'CCDC 2430141'
loop_
_audit_author_name
_audit_author_address
'Ouchan He'
;Humboldt University of Berlin
Germany
;
_audit_update_record             
;
2025-03-10 deposited with the CCDC.	2025-09-15 downloaded from the CCDC.
;

_audit_creation_method           SHELXL-2018/3
_shelx_SHELXL_version_number     2018/3
_chemical_name_systematic        ?
_chemical_name_common            ?
_chemical_melting_point          ?
_chemical_formula_moiety         ?
_chemical_formula_sum            'C23 H46 Cl3 Ir N4 O3 P2 Pd S2'
_chemical_formula_weight         957.65

loop_
_atom_type_symbol
_atom_type_description
_atom_type_scat_dispersion_real
_atom_type_scat_dispersion_imag
_atom_type_scat_source
C C 0.0033 0.0016 'International Tables Vol C Tables 4.2.6.8 and 6.1.1.4'
H H 0.0000 0.0000 'International Tables Vol C Tables 4.2.6.8 and 6.1.1.4'
Cl Cl 0.1484 0.1585 'International Tables Vol C Tables 4.2.6.8 and 6.1.1.4'
Ir Ir -1.4442 7.9887 'International Tables Vol C Tables 4.2.6.8 and 6.1.1.4'
N N 0.0061 0.0033 'International Tables Vol C Tables 4.2.6.8 and 6.1.1.4'
O O 0.0106 0.0060 'International Tables Vol C Tables 4.2.6.8 and 6.1.1.4'
P P 0.1023 0.0942 'International Tables Vol C Tables 4.2.6.8 and 6.1.1.4'
Pd Pd -0.9988 1.0072 'International Tables Vol C Tables 4.2.6.8 and 6.1.1.4'
S S 0.1246 0.1234 'International Tables Vol C Tables 4.2.6.8 and 6.1.1.4'

_space_group_crystal_system      triclinic
_space_group_IT_number           2
_space_group_name_H-M_alt        'P -1'
_space_group_name_Hall           '-P 1'

_shelx_space_group_comment       
;
The symmetry employed for this shelxl refinement is uniquely defined
by the following loop, which should always be used as a source of
symmetry information in preference to the above space-group names.
They are only intended as comments.
;

loop_
_space_group_symop_operation_xyz
'x, y, z'
'-x, -y, -z'

_cell_length_a                   8.7278(8)
_cell_length_b                   10.1403(8)
_cell_length_c                   20.1959(17)
_cell_angle_alpha                104.039(3)
_cell_angle_beta                 92.766(3)
_cell_angle_gamma                92.412(3)
_cell_volume                     1729.3(3)
_cell_formula_units_Z            2
_cell_measurement_temperature    100(2)
_cell_measurement_reflns_used    9644
_cell_measurement_theta_min      2.34
_cell_measurement_theta_max      28.32
_exptl_crystal_description       prism
_exptl_crystal_colour            orange
_exptl_crystal_density_meas      ?
_exptl_crystal_density_method    ?
_exptl_crystal_density_diffrn    1.839
_exptl_crystal_F_000             944
_exptl_transmission_factor_min   ?
_exptl_transmission_factor_max   ?
_exptl_crystal_size_max          0.407
_exptl_crystal_size_mid          0.145
_exptl_crystal_size_min          0.052
_exptl_absorpt_coefficient_mu    4.840
_shelx_estimated_absorpt_T_min   0.243
_shelx_estimated_absorpt_T_max   0.787
_exptl_absorpt_correction_type   multi-scan
_exptl_absorpt_correction_T_min  0.2116
_exptl_absorpt_correction_T_max  0.4920
_exptl_absorpt_process_details   SADABS
_exptl_absorpt_special_details   ?
_diffrn_ambient_temperature      100(2)
_diffrn_radiation_wavelength     0.71073
_diffrn_radiation_type           MoK\a
_diffrn_source                   ?
_diffrn_measurement_device_type  'Bruker D8 Venture'
_diffrn_measurement_method       '\f and \w scans'
_diffrn_detector_area_resol_mean ?
_diffrn_reflns_number            91184
_diffrn_reflns_av_unetI/netI     0.0181
_diffrn_reflns_av_R_equivalents  0.0407
_diffrn_reflns_limit_h_min       -11
_diffrn_reflns_limit_h_max       11
_diffrn_reflns_limit_k_min       -13
_diffrn_reflns_limit_k_max       13
_diffrn_reflns_limit_l_min       -26
_diffrn_reflns_limit_l_max       26
_diffrn_reflns_theta_min         2.340
_diffrn_reflns_theta_max         28.341
_diffrn_reflns_theta_full        25.242
_diffrn_measured_fraction_theta_max 0.997
_diffrn_measured_fraction_theta_full 0.998
_diffrn_reflns_Laue_measured_fraction_max 0.997
_diffrn_reflns_Laue_measured_fraction_full 0.998
_diffrn_reflns_point_group_measured_fraction_max 0.997
_diffrn_reflns_point_group_measured_fraction_full 0.998
_reflns_number_total             8621
_reflns_number_gt                8412
_reflns_threshold_expression     'I > 2\s(I)'
_reflns_Friedel_coverage         0.000
_reflns_Friedel_fraction_max     .
_reflns_Friedel_fraction_full    .

_reflns_special_details          
;
 Reflections were merged by SHELXL according to the crystal
 class for the calculation of statistics and refinement.
 
 _reflns_Friedel_fraction is defined as the number of unique
 Friedel pairs measured divided by the number that would be
 possible theoretically, ignoring centric projections and
 systematic absences.
;

_computing_data_collection       'Bruker APEX4'
_computing_cell_refinement       'Bruker SAINT'
_computing_data_reduction        'Bruker SAINT'
_computing_structure_solution    'SHELXT 2018/2 (Sheldrick, 2018)'
_computing_structure_refinement  'SHELXL-2018/3 (Sheldrick, 2018)'
_computing_molecular_graphics    ?
_computing_publication_material  ?
_refine_special_details          ?
_refine_ls_structure_factor_coef Fsqd
_refine_ls_matrix_type           full
_refine_ls_weighting_scheme      calc
_refine_ls_weighting_details     
'w=1/[\s^2^(Fo^2^)+(0.0187P)^2^+1.4814P] where P=(Fo^2^+2Fc^2^)/3'
_atom_sites_solution_primary     ?
_atom_sites_solution_secondary   ?
_atom_sites_solution_hydrogens   mixed
_refine_ls_hydrogen_treatment    mixed
_refine_ls_extinction_method     none
_refine_ls_extinction_coef       .
_refine_ls_number_reflns         8621
_refine_ls_number_parameters     405
_refine_ls_number_restraints     2
_refine_ls_R_factor_all          0.0172
_refine_ls_R_factor_gt           0.0165
_refine_ls_wR_factor_ref         0.0412
_refine_ls_wR_factor_gt          0.0408
_refine_ls_goodness_of_fit_ref   1.054
_refine_ls_restrained_S_all      1.055
_refine_ls_shift/su_max          0.002
_refine_ls_shift/su_mean         0.000

loop_
_atom_site_label
_atom_site_type_symbol
_atom_site_fract_x
_atom_site_fract_y
_atom_site_fract_z
_atom_site_U_iso_or_equiv
_atom_site_adp_type
_atom_site_occupancy
_atom_site_site_symmetry_order
_atom_site_calc_flag
_atom_site_refinement_flags_posn
_atom_site_refinement_flags_adp
_atom_site_refinement_flags_occupancy
_atom_site_disorder_assembly
_atom_site_disorder_group
C7 C -0.0113(2) 0.4139(2) 0.34763(10) 0.0171(4) Uani 1 1 d . . . . .
H7 H -0.006221 0.508154 0.377889 0.021 Uiso 1 1 calc R U . . .
C8 C -0.1022(2) 0.4165(2) 0.28129(11) 0.0210(4) Uani 1 1 d . . . . .
H8A H -0.045347 0.473924 0.257142 0.032 Uiso 1 1 calc R U . . .
H8B H -0.202513 0.453479 0.292025 0.032 Uiso 1 1 calc R U . . .
H8C H -0.117023 0.323736 0.252229 0.032 Uiso 1 1 calc R U . . .
C9 C -0.0993(2) 0.3207(2) 0.38407(11) 0.0233(4) Uani 1 1 d . . . . .
H9A H -0.101284 0.226457 0.356689 0.035 Uiso 1 1 calc R U . . .
H9B H -0.204753 0.349257 0.389730 0.035 Uiso 1 1 calc R U . . .
H9C H -0.048107 0.326829 0.429069 0.035 Uiso 1 1 calc R U . . .
C10 C 0.2604(2) 0.3306(2) 0.41531(10) 0.0175(4) Uani 1 1 d . . . . .
H10 H 0.190324 0.258258 0.425429 0.021 Uiso 1 1 calc R U . . .
C11 C 0.2533(3) 0.4594(2) 0.47353(10) 0.0235(4) Uani 1 1 d . . . . .
H11A H 0.320388 0.532404 0.464660 0.035 Uiso 1 1 calc R U . . .
H11B H 0.287601 0.440014 0.516943 0.035 Uiso 1 1 calc R U . . .
H11C H 0.147451 0.488030 0.476106 0.035 Uiso 1 1 calc R U . . .
C12 C 0.4229(2) 0.2782(2) 0.41140(11) 0.0223(4) Uani 1 1 d . . . . .
H12A H 0.422756 0.193820 0.375320 0.034 Uiso 1 1 calc R U . . .
H12B H 0.455774 0.260436 0.455357 0.034 Uiso 1 1 calc R U . . .
H12C H 0.493887 0.346893 0.401018 0.034 Uiso 1 1 calc R U . . .
C13 C 0.5796(2) 0.74951(19) 0.22508(10) 0.0168(4) Uani 1 1 d . . . . .
H13 H 0.595927 0.782457 0.182992 0.020 Uiso 1 1 calc R U . . .
C14 C 0.4910(2) 0.8573(2) 0.27287(11) 0.0220(4) Uani 1 1 d . . . . .
H14A H 0.550823 0.944639 0.283847 0.033 Uiso 1 1 calc R U . . .
H14B H 0.473881 0.828872 0.315090 0.033 Uiso 1 1 calc R U . . .
H14C H 0.391870 0.867229 0.250204 0.033 Uiso 1 1 calc R U . . .
C15 C 0.7390(2) 0.7367(2) 0.25775(12) 0.0232(4) Uani 1 1 d . . . . .
H15A H 0.795837 0.671234 0.225471 0.035 Uiso 1 1 calc R U . . .
H15B H 0.727568 0.705014 0.299479 0.035 Uiso 1 1 calc R U . . .
H15C H 0.795448 0.825673 0.269143 0.035 Uiso 1 1 calc R U . . .
C16 C 0.5988(2) 0.4777(2) 0.13602(10) 0.0183(4) Uani 1 1 d . . . . .
H16 H 0.686560 0.451029 0.162789 0.022 Uiso 1 1 calc R U . . .
C17 C 0.6655(2) 0.5570(2) 0.08715(11) 0.0244(4) Uani 1 1 d . . . . .
H17A H 0.720925 0.495578 0.052417 0.037 Uiso 1 1 calc R U . . .
H17B H 0.736247 0.631229 0.113052 0.037 Uiso 1 1 calc R U . . .
H17C H 0.581742 0.594822 0.064800 0.037 Uiso 1 1 calc R U . . .
C18 C 0.5139(3) 0.3467(2) 0.09320(11) 0.0240(4) Uani 1 1 d . . . . .
H18A H 0.430697 0.370259 0.064539 0.036 Uiso 1 1 calc R U . . .
H18B H 0.470887 0.294818 0.123694 0.036 Uiso 1 1 calc R U . . .
H18C H 0.585951 0.291585 0.064047 0.036 Uiso 1 1 calc R U . . .
C19 C 0.2592(3) 0.0766(3) 0.54107(13) 0.0382(6) Uani 1 1 d . . . . .
H19A H 0.283694 0.171993 0.541419 0.057 Uiso 1 1 calc R U . . .
H19B H 0.338292 0.045034 0.568776 0.057 Uiso 1 1 calc R U . . .
H19C H 0.159026 0.068595 0.560099 0.057 Uiso 1 1 calc R U . . .
C20 C 0.1874(3) -0.1813(2) 0.47289(12) 0.0334(5) Uani 1 1 d . . . . .
H20A H 0.166924 -0.250755 0.429862 0.050 Uiso 1 1 calc R U . . .
H20B H 0.092832 -0.167523 0.497349 0.050 Uiso 1 1 calc R U . . .
H20C H 0.266396 -0.211408 0.501223 0.050 Uiso 1 1 calc R U . . .
C21 C 0.7421(3) 1.0177(3) 0.15133(14) 0.0427(7) Uani 1 1 d . . . . .
H21A H 0.801401 0.974204 0.181763 0.064 Uiso 1 1 calc R U . . .
H21B H 0.651457 1.056055 0.173984 0.064 Uiso 1 1 calc R U . . .
H21C H 0.806071 1.090580 0.140589 0.064 Uiso 1 1 calc R U . . .
C22 C 0.7453(4) 0.9272(3) 0.01612(15) 0.0527(9) Uani 1 1 d . . . . .
H22A H 0.656931 0.933272 -0.014590 0.079 Uiso 1 1 calc R U . . .
H22B H 0.803984 0.849181 -0.004931 0.079 Uiso 1 1 calc R U . . .
H22C H 0.811239 1.010924 0.024383 0.079 Uiso 1 1 calc R U . . .
C23B C 0.2073(19) 0.6195(16) 0.2876(9) 0.018(3) Uani 0.226(7) 1 d D . P A 2
O3B O 0.1214(17) 0.7102(12) 0.2960(4) 0.0214(17) Uani 0.226(7) 1 d . . P A 2
Cl3B Cl 0.5086(6) 0.3025(6) 0.2615(3) 0.0193(16) Uani 0.226(7) 1 d D . P A 2
Ir1 Ir 0.34995(2) 0.48255(2) 0.27579(2) 0.01273(3) Uani 1 1 d D . . . .
Cl1 Cl -0.01902(6) 0.24362(5) 0.08061(3) 0.02366(10) Uani 1 1 d . . . . .
S1 S 0.25299(7) -0.02525(6) 0.45510(3) 0.02605(11) Uani 1 1 d . . . . .
P1 P 0.18904(5) 0.36335(5) 0.33379(2) 0.01299(9) Uani 1 1 d . . . . .
O1 O 0.11824(19) 0.02104(16) 0.41785(8) 0.0256(3) Uani 1 1 d . . . . .
N1 N 0.15929(18) 0.18576(16) 0.20939(8) 0.0155(3) Uani 1 1 d . . . . .
C1 C 0.1608(2) 0.19610(19) 0.27665(9) 0.0139(3) Uani 1 1 d . . . . .
Pd2 Pd 0.17104(2) 0.35213(2) 0.16986(2) 0.01298(3) Uani 1 1 d . . . . .
Cl2 Cl 0.51623(6) 0.61182(5) 0.37857(3) 0.02355(10) Uani 1 1 d . . . . .
S2A S 0.61286(7) 0.99262(6) 0.07809(3) 0.02616(19) Uani 0.947(3) 1 d . . P . .
S2B S 0.689(2) 0.909(2) 0.0834(9) 0.062(6) Uani 0.053(3) 1 d . . P . .
P2 P 0.47325(5) 0.58185(5) 0.19760(2) 0.01327(9) Uani 1 1 d . . . . .
O2 O 0.5052(2) 0.8740(2) 0.07922(10) 0.0411(5) Uani 1 1 d . . . . .
N2 N 0.13820(19) 0.07133(17) 0.28854(9) 0.0160(3) Uani 1 1 d . . . . .
H1 H 0.135(3) 0.054(3) 0.3252(14) 0.024 Uiso 1 1 d . U . . .
C2 C 0.1359(2) 0.0498(2) 0.17761(10) 0.0184(4) Uani 1 1 d . . . . .
H2 H 0.129689 0.012023 0.129611 0.022 Uiso 1 1 calc R U . . .
C23A C 0.4742(7) 0.3346(7) 0.2572(4) 0.0191(12) Uani 0.774(7) 1 d D . P A 1
Cl3A Cl 0.18403(15) 0.66739(11) 0.29409(6) 0.0176(4) Uani 0.774(7) 1 d D . P A
1
O3A O 0.5457(3) 0.2422(5) 0.24615(18) 0.0263(6) Uani 0.774(7) 1 d . . P A 1
N3 N 0.19054(18) 0.51883(17) 0.13172(8) 0.0153(3) Uani 1 1 d . . . . .
C3 C 0.1231(2) -0.0220(2) 0.22640(10) 0.0194(4) Uani 1 1 d . . . . .
H3 H 0.106823 -0.117863 0.218817 0.023 Uiso 1 1 calc R U . . .
N4 N 0.29234(19) 0.70193(17) 0.10717(8) 0.0162(3) Uani 1 1 d . . . . .
H4 H 0.357814 0.769878 0.106411 0.019 Uiso 1 1 calc R U . . .
C4 C 0.3133(2) 0.60641(19) 0.14263(9) 0.0141(3) Uani 1 1 d . . . . .
C5 C 0.0891(2) 0.5605(2) 0.08775(10) 0.0175(4) Uani 1 1 d . . . . .
H5 H -0.008351 0.517013 0.070751 0.021 Uiso 1 1 calc R U . . .
C6 C 0.1509(2) 0.6744(2) 0.07251(10) 0.0184(4) Uani 1 1 d . . . . .
H6 H 0.105177 0.724871 0.043581 0.022 Uiso 1 1 calc R U . . .

loop_
_atom_site_aniso_label
_atom_site_aniso_U_11
_atom_site_aniso_U_22
_atom_site_aniso_U_33
_atom_site_aniso_U_23
_atom_site_aniso_U_13
_atom_site_aniso_U_12
C7 0.0164(9) 0.0179(9) 0.0172(9) 0.0042(7) 0.0017(7) 0.0018(7)
C8 0.0155(9) 0.0246(10) 0.0240(10) 0.0088(8) -0.0020(7) 0.0009(7)
C9 0.0208(10) 0.0265(11) 0.0243(10) 0.0088(8) 0.0067(8) 0.0012(8)
C10 0.0214(9) 0.0173(9) 0.0150(9) 0.0073(7) -0.0027(7) -0.0006(7)
C11 0.0322(11) 0.0223(10) 0.0146(9) 0.0029(8) -0.0044(8) 0.0012(8)
C12 0.0217(10) 0.0231(10) 0.0236(10) 0.0095(8) -0.0052(8) 0.0015(8)
C13 0.0168(9) 0.0155(9) 0.0190(9) 0.0069(7) -0.0020(7) -0.0019(7)
C14 0.0251(10) 0.0169(9) 0.0226(10) 0.0028(8) -0.0012(8) -0.0010(8)
C15 0.0182(9) 0.0231(10) 0.0281(11) 0.0085(8) -0.0068(8) -0.0041(8)
C16 0.0172(9) 0.0189(9) 0.0186(9) 0.0041(7) 0.0011(7) 0.0027(7)
C17 0.0208(10) 0.0278(11) 0.0256(11) 0.0073(9) 0.0070(8) 0.0017(8)
C18 0.0284(11) 0.0195(10) 0.0216(10) -0.0002(8) 0.0037(8) 0.0019(8)
C19 0.0461(15) 0.0367(14) 0.0277(12) 0.0045(10) -0.0080(11) -0.0121(11)
C20 0.0561(16) 0.0219(11) 0.0257(11) 0.0114(9) 0.0052(11) 0.0045(10)
C21 0.0408(15) 0.0553(17) 0.0309(13) 0.0129(12) 0.0007(11) -0.0220(13)
C22 0.0428(16) 0.0572(19) 0.0428(16) -0.0156(14) 0.0192(13) -0.0259(14)
C23B 0.025(7) 0.018(8) 0.013(6) 0.008(7) -0.005(5) -0.010(6)
O3B 0.027(5) 0.020(4) 0.015(3) 0.000(3) 0.004(3) 0.007(4)
Cl3B 0.018(3) 0.019(3) 0.0229(17) 0.0074(17) 0.0023(15) 0.0014(19)
Ir1 0.01430(4) 0.01264(4) 0.01196(4) 0.00566(3) -0.00328(2) -0.00227(2)
Cl1 0.0273(2) 0.0248(2) 0.0189(2) 0.00938(19) -0.00989(18) -0.01023(19)
S1 0.0297(3) 0.0278(3) 0.0245(3) 0.0133(2) 0.0052(2) 0.0012(2)
P1 0.0147(2) 0.0130(2) 0.0118(2) 0.00456(16) -0.00114(16) -0.00055(16)
O1 0.0363(9) 0.0228(8) 0.0208(7) 0.0115(6) 0.0011(6) -0.0001(6)
N1 0.0168(7) 0.0148(7) 0.0152(7) 0.0051(6) -0.0018(6) -0.0020(6)
C1 0.0131(8) 0.0149(8) 0.0144(8) 0.0054(7) -0.0009(6) -0.0006(6)
Pd2 0.01408(7) 0.01434(7) 0.01107(6) 0.00543(5) -0.00237(5) -0.00295(5)
Cl2 0.0288(2) 0.0231(2) 0.0183(2) 0.00806(18) -0.00982(19) -0.00926(19)
S2A 0.0285(3) 0.0212(3) 0.0328(3) 0.0139(2) 0.0058(2) 0.0002(2)
S2B 0.067(12) 0.060(12) 0.056(10) 0.018(8) -0.003(8) -0.021(9)
P2 0.0130(2) 0.0139(2) 0.0135(2) 0.00515(17) -0.00116(16) -0.00062(16)
O2 0.0313(9) 0.0535(12) 0.0424(11) 0.0237(9) -0.0010(8) -0.0204(8)
N2 0.0196(8) 0.0134(7) 0.0162(8) 0.0062(6) 0.0004(6) -0.0003(6)
C2 0.0218(9) 0.0152(9) 0.0170(9) 0.0024(7) -0.0003(7) -0.0014(7)
C23A 0.018(3) 0.023(3) 0.0181(16) 0.0102(19) -0.0007(18) -0.0066(19)
Cl3A 0.0209(7) 0.0152(8) 0.0176(4) 0.0057(5) 0.0023(3) 0.0014(6)
O3A 0.0217(12) 0.0232(16) 0.0367(14) 0.0117(13) 0.0033(10) 0.0046(11)
N3 0.0159(7) 0.0168(8) 0.0141(7) 0.0066(6) -0.0021(6) -0.0017(6)
C3 0.0225(9) 0.0144(9) 0.0206(10) 0.0037(7) -0.0002(7) -0.0007(7)
N4 0.0181(8) 0.0163(8) 0.0153(8) 0.0072(6) -0.0015(6) -0.0010(6)
C4 0.0161(8) 0.0142(8) 0.0125(8) 0.0044(7) 0.0008(7) -0.0004(7)
C5 0.0166(9) 0.0215(10) 0.0145(9) 0.0060(7) -0.0034(7) 0.0004(7)
C6 0.0194(9) 0.0206(9) 0.0164(9) 0.0072(7) -0.0026(7) 0.0034(7)

_geom_special_details            
;
 All esds (except the esd in the dihedral angle between two l.s. planes)
 are estimated using the full covariance matrix.  The cell esds are taken
 into account individually in the estimation of esds in distances, angles
 and torsion angles; correlations between esds in cell parameters are only
 used when they are defined by crystal symmetry.  An approximate (isotropic)
 treatment of cell esds is used for estimating esds involving l.s. planes.
;

loop_
_geom_bond_atom_site_label_1
_geom_bond_atom_site_label_2
_geom_bond_distance
_geom_bond_site_symmetry_2
_geom_bond_publ_flag
C7 C8 1.530(3) . ?
C7 C9 1.535(3) . ?
C7 P1 1.858(2) . ?
C10 C12 1.534(3) . ?
C10 C11 1.537(3) . ?
C10 P1 1.8420(19) . ?
C13 C14 1.535(3) . ?
C13 C15 1.535(3) . ?
C13 P2 1.849(2) . ?
C16 C18 1.535(3) . ?
C16 C17 1.537(3) . ?
C16 P2 1.859(2) . ?
C19 S1 1.789(3) . ?
C20 S1 1.783(2) . ?
C21 S2B 1.572(18) . ?
C21 S2A 1.777(3) . ?
C22 S2B 1.516(18) . ?
C22 S2A 1.773(3) . ?
C23B O3B 1.20(2) . ?
C23B Ir1 1.884(14) . ?
Cl3B Ir1 2.308(5) . ?
Ir1 C23A 1.863(6) . ?
Ir1 P1 2.3470(5) . ?
Ir1 P2 2.3473(5) . ?
Ir1 Cl3A 2.3855(13) . ?
Ir1 Cl2 2.5223(5) . ?
Ir1 Pd2 2.6259(2) . ?
Cl1 Pd2 2.4098(5) . ?
S1 O1 1.5171(17) . ?
P1 C1 1.8046(19) . ?
N1 C1 1.336(2) . ?
N1 C2 1.374(2) . ?
N1 Pd2 2.0349(16) . ?
C1 N2 1.352(2) . ?
Pd2 N3 2.0247(16) . ?
S2A S2B 1.12(2) . ?
S2A O2 1.4998(18) . ?
S2B O2 1.626(19) . ?
P2 C4 1.8045(19) . ?
N2 C3 1.373(3) . ?
C2 C3 1.366(3) . ?
C23A O3A 1.131(7) . ?
N3 C4 1.337(2) . ?
N3 C5 1.375(2) . ?
N4 C4 1.350(2) . ?
N4 C6 1.373(2) . ?
C5 C6 1.362(3) . ?

loop_
_geom_angle_atom_site_label_1
_geom_angle_atom_site_label_2
_geom_angle_atom_site_label_3
_geom_angle
_geom_angle_site_symmetry_1
_geom_angle_site_symmetry_3
_geom_angle_publ_flag
C8 C7 C9 109.03(17) . . ?
C8 C7 P1 112.94(13) . . ?
C9 C7 P1 111.76(14) . . ?
C12 C10 C11 111.33(17) . . ?
C12 C10 P1 112.00(14) . . ?
C11 C10 P1 110.04(14) . . ?
C14 C13 C15 110.73(17) . . ?
C14 C13 P2 113.28(14) . . ?
C15 C13 P2 111.08(14) . . ?
C18 C16 C17 108.49(17) . . ?
C18 C16 P2 112.08(14) . . ?
C17 C16 P2 112.23(14) . . ?
S2B C21 S2A 38.6(8) . . ?
S2B C22 S2A 39.0(8) . . ?
O3B C23B Ir1 177.5(14) . . ?
C23B Ir1 Cl3B 175.4(5) . . ?
C23A Ir1 P1 89.4(2) . . ?
C23B Ir1 P1 88.3(5) . . ?
Cl3B Ir1 P1 87.67(14) . . ?
C23A Ir1 P2 91.4(2) . . ?
C23B Ir1 P2 89.5(5) . . ?
Cl3B Ir1 P2 93.96(14) . . ?
P1 Ir1 P2 167.616(17) . . ?
C23A Ir1 Cl3A 177.1(2) . . ?
P1 Ir1 Cl3A 90.81(3) . . ?
P2 Ir1 Cl3A 87.75(3) . . ?
C23A Ir1 Cl2 94.2(2) . . ?
C23B Ir1 Cl2 92.1(5) . . ?
Cl3B Ir1 Cl2 90.55(15) . . ?
P1 Ir1 Cl2 97.229(17) . . ?
P2 Ir1 Cl2 95.032(18) . . ?
Cl3A Ir1 Cl2 88.61(3) . . ?
C23A Ir1 Pd2 87.2(2) . . ?
C23B Ir1 Pd2 86.5(5) . . ?
Cl3B Ir1 Pd2 90.86(15) . . ?
P1 Ir1 Pd2 82.356(14) . . ?
P2 Ir1 Pd2 85.343(14) . . ?
Cl3A Ir1 Pd2 89.96(3) . . ?
Cl2 Ir1 Pd2 178.509(14) . . ?
O1 S1 C20 105.80(11) . . ?
O1 S1 C19 105.90(12) . . ?
C20 S1 C19 97.02(12) . . ?
C1 P1 C10 104.11(9) . . ?
C1 P1 C7 102.31(9) . . ?
C10 P1 C7 105.04(9) . . ?
C1 P1 Ir1 103.81(6) . . ?
C10 P1 Ir1 119.39(7) . . ?
C7 P1 Ir1 119.69(7) . . ?
C1 N1 C2 106.87(16) . . ?
C1 N1 Pd2 122.21(13) . . ?
C2 N1 Pd2 130.68(13) . . ?
N1 C1 N2 109.94(16) . . ?
N1 C1 P1 118.26(14) . . ?
N2 C1 P1 131.80(15) . . ?
N3 Pd2 N1 178.00(6) . . ?
N3 Pd2 Cl1 91.66(5) . . ?
N1 Pd2 Cl1 90.05(5) . . ?
N3 Pd2 Ir1 88.46(5) . . ?
N1 Pd2 Ir1 89.97(5) . . ?
Cl1 Pd2 Ir1 173.004(15) . . ?
S2B S2A O2 75.1(9) . . ?
S2B S2A C22 58.0(9) . . ?
O2 S2A C22 105.36(13) . . ?
S2B S2A C21 60.8(9) . . ?
O2 S2A C21 106.76(12) . . ?
C22 S2A C21 97.22(15) . . ?
S2A S2B C22 83.0(11) . . ?
S2A S2B C21 80.6(11) . . ?
C22 S2B C21 119.2(11) . . ?
S2A S2B O2 63.0(10) . . ?
C22 S2B O2 112.2(11) . . ?
C21 S2B O2 111.0(12) . . ?
C4 P2 C13 105.41(9) . . ?
C4 P2 C16 102.40(9) . . ?
C13 P2 C16 103.88(9) . . ?
C4 P2 Ir1 101.82(6) . . ?
C13 P2 Ir1 121.61(7) . . ?
C16 P2 Ir1 119.19(7) . . ?
S2A O2 S2B 41.9(7) . . ?
C1 N2 C3 107.77(16) . . ?
C3 C2 N1 108.77(17) . . ?
O3A C23A Ir1 177.8(6) . . ?
C4 N3 C5 106.79(16) . . ?
C4 N3 Pd2 124.79(13) . . ?
C5 N3 Pd2 128.32(13) . . ?
C2 C3 N2 106.64(17) . . ?
C4 N4 C6 107.99(16) . . ?
N3 C4 N4 109.77(16) . . ?
N3 C4 P2 119.28(14) . . ?
N4 C4 P2 130.95(14) . . ?
C6 C5 N3 108.93(17) . . ?
C5 C6 N4 106.52(17) . . ?

_refine_diff_density_max         0.793
_refine_diff_density_min         -0.911
_refine_diff_density_rms         0.083

_shelx_res_file                  
;
TITL mo_o22_HI_007_0m_a.res in P-1
    mo_o22_HI_007_0m_a.res
    created by SHELXL-2018/3 at 10:11:01 on 15-Nov-2022
REM Old TITL mo_o22_HI_007_0m in P-1
REM SHELXT solution in P-1: R1 0.092, Rweak 0.007, Alpha 0.048
REM <I/s>   0.000 for    0 systematic absences,  Orientation as input
REM Formula found by SHELXT:  C22 Cl3 Ir N5 O2 P4 Pd
CELL  0.71073   8.7278  10.1403  20.1959  104.039   92.766   92.412
ZERR    2.000   0.0008   0.0008   0.0017    0.003    0.003    0.003
LATT  1
SFAC C H CL IR N O P PD S
UNIT 46 92 6 2 8 6 4 2 4
TEMP -173.150
SIZE 0.052 0.145 0.407
L.S. 10
BOND
REM SIMU 0.02 C23A O3A
REM SIMU 0.02 C23B O3B
LIST 6
OMIT -1 1 2
OMIT 0 1 0
OMIT 0 -1 1
FMAP 2
ACTA
SADI C23A Ir1 C23B Ir1
SADI Ir1 Cl3A Ir1 Cl3B
PLAN 20
WGHT    0.018700    1.481400
FVAR       0.33770   0.77443   0.94662
C7    1   -0.011305    0.413858    0.347633    11.00000    0.01642    0.01793 =
         0.01718    0.00417    0.00173    0.00182
AFIX  13
H7    2   -0.006221    0.508154    0.377889    11.00000   -1.20000
AFIX   0
C8    1   -0.102221    0.416485    0.281293    11.00000    0.01555    0.02465 =
         0.02396    0.00882   -0.00199    0.00091
AFIX 137
H8A   2   -0.045347    0.473924    0.257142    11.00000   -1.50000
H8B   2   -0.202513    0.453479    0.292025    11.00000   -1.50000
H8C   2   -0.117023    0.323736    0.252229    11.00000   -1.50000
AFIX   0
C9    1   -0.099314    0.320681    0.384073    11.00000    0.02084    0.02651 =
         0.02431    0.00878    0.00670    0.00117
AFIX 137
H9A   2   -0.101284    0.226457    0.356689    11.00000   -1.50000
H9B   2   -0.204753    0.349257    0.389730    11.00000   -1.50000
H9C   2   -0.048107    0.326829    0.429069    11.00000   -1.50000
AFIX   0
C10   1    0.260373    0.330558    0.415313    11.00000    0.02141    0.01726 =
         0.01499    0.00731   -0.00267   -0.00063
AFIX  13
H10   2    0.190324    0.258258    0.425429    11.00000   -1.20000
AFIX   0
C11   1    0.253314    0.459425    0.473529    11.00000    0.03220    0.02233 =
         0.01456    0.00291   -0.00436    0.00120
AFIX 137
H11A  2    0.320388    0.532404    0.464660    11.00000   -1.50000
H11B  2    0.287601    0.440014    0.516943    11.00000   -1.50000
H11C  2    0.147451    0.488030    0.476106    11.00000   -1.50000
AFIX   0
C12   1    0.422870    0.278199    0.411399    11.00000    0.02165    0.02313 =
         0.02355    0.00948   -0.00516    0.00153
AFIX 137
H12A  2    0.422756    0.193820    0.375320    11.00000   -1.50000
H12B  2    0.455774    0.260436    0.455357    11.00000   -1.50000
H12C  2    0.493887    0.346893    0.401018    11.00000   -1.50000
AFIX   0
C13   1    0.579602    0.749510    0.225083    11.00000    0.01679    0.01550 =
         0.01904    0.00689   -0.00196   -0.00189
AFIX  13
H13   2    0.595927    0.782457    0.182992    11.00000   -1.20000
AFIX   0
C14   1    0.491043    0.857301    0.272874    11.00000    0.02507    0.01687 =
         0.02258    0.00285   -0.00115   -0.00096
AFIX 137
H14A  2    0.550823    0.944639    0.283847    11.00000   -1.50000
H14B  2    0.473881    0.828872    0.315090    11.00000   -1.50000
H14C  2    0.391870    0.867229    0.250204    11.00000   -1.50000
AFIX   0
C15   1    0.739024    0.736700    0.257746    11.00000    0.01817    0.02311 =
         0.02811    0.00849   -0.00676   -0.00410
AFIX 137
H15A  2    0.795837    0.671234    0.225471    11.00000   -1.50000
H15B  2    0.727568    0.705014    0.299479    11.00000   -1.50000
H15C  2    0.795448    0.825673    0.269143    11.00000   -1.50000
AFIX   0
C16   1    0.598819    0.477662    0.136017    11.00000    0.01721    0.01894 =
         0.01857    0.00407    0.00108    0.00266
AFIX  13
H16   2    0.686560    0.451029    0.162789    11.00000   -1.20000
AFIX   0
C17   1    0.665469    0.557009    0.087145    11.00000    0.02085    0.02780 =
         0.02560    0.00728    0.00698    0.00167
AFIX 137
H17A  2    0.720925    0.495578    0.052417    11.00000   -1.50000
H17B  2    0.736247    0.631229    0.113052    11.00000   -1.50000
H17C  2    0.581742    0.594822    0.064800    11.00000   -1.50000
AFIX   0
C18   1    0.513909    0.346740    0.093202    11.00000    0.02840    0.01953 =
         0.02161   -0.00020    0.00371    0.00188
AFIX 137
H18A  2    0.430697    0.370259    0.064539    11.00000   -1.50000
H18B  2    0.470887    0.294818    0.123694    11.00000   -1.50000
H18C  2    0.585951    0.291585    0.064047    11.00000   -1.50000
AFIX   0
C19   1    0.259203    0.076608    0.541066    11.00000    0.04609    0.03674 =
         0.02766    0.00454   -0.00799   -0.01208
AFIX 137
H19A  2    0.283694    0.171993    0.541419    11.00000   -1.50000
H19B  2    0.338292    0.045034    0.568776    11.00000   -1.50000
H19C  2    0.159026    0.068595    0.560099    11.00000   -1.50000
AFIX   0
C20   1    0.187399   -0.181310    0.472887    11.00000    0.05614    0.02186 =
         0.02568    0.01145    0.00524    0.00454
AFIX 137
H20A  2    0.166924   -0.250755    0.429862    11.00000   -1.50000
H20B  2    0.092832   -0.167523    0.497349    11.00000   -1.50000
H20C  2    0.266396   -0.211408    0.501223    11.00000   -1.50000
AFIX   0
C21   1    0.742053    1.017682    0.151330    11.00000    0.04076    0.05531 =
         0.03095    0.01288    0.00068   -0.02205
AFIX 137
H21A  2    0.801401    0.974204    0.181763    11.00000   -1.50000
H21B  2    0.651457    1.056055    0.173984    11.00000   -1.50000
H21C  2    0.806071    1.090580    0.140589    11.00000   -1.50000
AFIX   0
C22   1    0.745346    0.927193    0.016124    11.00000    0.04281    0.05717 =
         0.04283   -0.01560    0.01920   -0.02589
AFIX 137
H22A  2    0.656931    0.933272   -0.014590    11.00000   -1.50000
H22B  2    0.803984    0.849181   -0.004931    11.00000   -1.50000
H22C  2    0.811239    1.010924    0.024383    11.00000   -1.50000
AFIX   0
PART 2 -21.0
C23B  1    0.207298    0.619537    0.287649   -21.00000    0.02505    0.01777 =
         0.01318    0.00846   -0.00510   -0.00958
O3B   6    0.121376    0.710181    0.295962   -21.00000    0.02716    0.02019 =
         0.01507   -0.00042    0.00368    0.00750
CL3B  3    0.508643    0.302545    0.261456   -21.00000    0.01783    0.01857 =
         0.02292    0.00740    0.00228    0.00137
PART 0
IR1   4    0.349954    0.482550    0.275790    11.00000    0.01430    0.01264 =
         0.01196    0.00566   -0.00328   -0.00227
CL1   3   -0.019024    0.243615    0.080609    11.00000    0.02725    0.02478 =
         0.01887    0.00938   -0.00989   -0.01023
S1    9    0.252992   -0.025249    0.455099    11.00000    0.02970    0.02781 =
         0.02452    0.01327    0.00518    0.00123
P1    7    0.189043    0.363346    0.333792    11.00000    0.01468    0.01296 =
         0.01182    0.00456   -0.00114   -0.00055
O1    6    0.118243    0.021042    0.417852    11.00000    0.03629    0.02278 =
         0.02075    0.01147    0.00115   -0.00005
N1    5    0.159294    0.185756    0.209386    11.00000    0.01680    0.01482 =
         0.01520    0.00508   -0.00182   -0.00198
C1    1    0.160757    0.196098    0.276648    11.00000    0.01312    0.01491 =
         0.01443    0.00536   -0.00089   -0.00064
PD2   8    0.171039    0.352133    0.169862    11.00000    0.01408    0.01434 =
         0.01107    0.00543   -0.00237   -0.00295
CL2   3    0.516228    0.611824    0.378571    11.00000    0.02876    0.02306 =
         0.01833    0.00806   -0.00982   -0.00926
S2A   9    0.612861    0.992619    0.078087    31.00000    0.02850    0.02125 =
         0.03279    0.01387    0.00576    0.00019
S2B   9    0.689496    0.908949    0.083410   -31.00000    0.06713    0.06038 =
         0.05643    0.01766   -0.00347   -0.02134
P2    7    0.473249    0.581845    0.197598    11.00000    0.01298    0.01389 =
         0.01355    0.00515   -0.00116   -0.00062
O2    6    0.505189    0.874048    0.079215    11.00000    0.03130    0.05354 =
         0.04237    0.02374   -0.00098   -0.02039
N2    5    0.138199    0.071329    0.288542    11.00000    0.01962    0.01339 =
         0.01622    0.00619    0.00045   -0.00027
H1    2    0.135326    0.053959    0.325191    11.00000   -1.50000
C2    1    0.135906    0.049828    0.177611    11.00000    0.02181    0.01516 =
         0.01695    0.00239   -0.00032   -0.00143
AFIX  43
H2    2    0.129689    0.012023    0.129611    11.00000   -1.20000
AFIX   0
PART 1 21.0
C23A  1    0.474176    0.334583    0.257208    21.00000    0.01769    0.02345 =
         0.01810    0.01021   -0.00071   -0.00658
CL3A  3    0.184032    0.667389    0.294091    21.00000    0.02092    0.01523 =
         0.01763    0.00567    0.00231    0.00143
O3A   6    0.545658    0.242169    0.246146    21.00000    0.02169    0.02318 =
         0.03673    0.01165    0.00327    0.00457
PART 0
N3    5    0.190536    0.518826    0.131725    11.00000    0.01587    0.01682 =
         0.01413    0.00657   -0.00213   -0.00174
C3    1    0.123064   -0.022003    0.226402    11.00000    0.02248    0.01444 =
         0.02060    0.00370   -0.00025   -0.00073
AFIX  43
H3    2    0.106823   -0.117863    0.218817    11.00000   -1.20000
AFIX   0
N4    5    0.292338    0.701927    0.107169    11.00000    0.01814    0.01629 =
         0.01533    0.00716   -0.00148   -0.00095
AFIX  43
H4    2    0.357814    0.769878    0.106411    11.00000   -1.20000
AFIX   0
C4    1    0.313341    0.606412    0.142633    11.00000    0.01608    0.01418 =
         0.01250    0.00436    0.00081   -0.00041
C5    1    0.089080    0.560536    0.087753    11.00000    0.01665    0.02152 =
         0.01452    0.00596   -0.00337    0.00035
AFIX  43
H5    2   -0.008351    0.517013    0.070751    11.00000   -1.20000
AFIX   0
C6    1    0.150932    0.674409    0.072514    11.00000    0.01936    0.02062 =
         0.01640    0.00717   -0.00262    0.00336
AFIX  43
H6    2    0.105177    0.724871    0.043581    11.00000   -1.20000
REM #####
REM #####
REM #####
REM #####
AFIX   0
HKLF 4


REM  mo_o22_HI_007_0m_a.res in P-1
REM wR2 = 0.0412, GooF = S = 1.054, Restrained GooF = 1.055 for all data
REM R1 = 0.0165 for 8412 Fo > 4sig(Fo) and 0.0172 for all 8621 data
REM 405 parameters refined using 2 restraints

END

WGHT      0.0187      1.4816

REM Highest difference peak  0.793,  deepest hole -0.911,  1-sigma level  0.083
Q1    1   0.4507  0.4914  0.2795  11.00000  0.05    0.79
Q2    1   0.2444  0.4658  0.2728  11.00000  0.05    0.78
Q3    1   0.2753  0.4291  0.2203  11.00000  0.05    0.71
Q4    1   0.4216  0.5246  0.2290  11.00000  0.05    0.60
Q5    1   0.2595  0.4396  0.3229  11.00000  0.05    0.54
Q6    1   0.4303  0.5342  0.3357  11.00000  0.05    0.51
Q7    1   0.8036  0.9136  0.1460  11.00000  0.05    0.43
Q8    1   0.6991  0.8961 -0.0330  11.00000  0.05    0.43
Q9    1   0.7146  1.0256  0.1912  11.00000  0.05    0.42
Q10   1   0.2766  0.3600  0.1727  11.00000  0.05    0.42
Q11   1   0.1893  0.4614  0.1402  11.00000  0.05    0.42
Q12   1   0.7990  0.8524  0.0430  11.00000  0.05    0.40
Q13   1   0.0893  0.2910  0.1098  11.00000  0.05    0.39
Q14   1   0.0736  0.2288  0.0708  11.00000  0.05    0.38
Q15   1   0.4835  0.9336  0.1094  11.00000  0.05    0.36
Q16   1   0.5239  0.6823  0.2185  11.00000  0.05    0.36
Q17   1   0.1376  0.0071  0.1961  11.00000  0.05    0.36
Q18   1   0.0626  0.3445  0.1706  11.00000  0.05    0.35
Q19   1   0.1572  0.1961  0.2434  11.00000  0.05    0.35
Q20   1   0.3549  0.4844  0.2376  11.00000  0.05    0.34
;
_shelx_res_checksum              69574
####################################################################### 
# 
# This file contains crystal structure data downloaded from the 
# Cambridge Structural Database (CSD) hosted by the Cambridge 
# Crystallographic Data Centre (CCDC).
# 
# Full information about CCDC data access policies and citation 
# guidelines are available at http://www.ccdc.cam.ac.uk/access/V1 
# 
# Audit and citation data items may have been added by the CCDC. 
# Please retain this information to preserve the provenance of 
# this file and to allow appropriate attribution of the data. 
# 
#######################################################################

data_mo_o24_AA1CH2_0ma_a
_database_code_depnum_ccdc_archive 'CCDC 2430140'
loop_
_audit_author_name
_audit_author_address
'Ouchan He'
;Humboldt University of Berlin
Germany
;
_audit_update_record             
;
2025-03-10 deposited with the CCDC.	2025-09-15 downloaded from the CCDC.
;

_audit_creation_method           SHELXL-2018/3
_shelx_SHELXL_version_number     2018/3
_chemical_name_systematic        ?
_chemical_name_common            ?
_chemical_melting_point          ?
_chemical_formula_moiety         ?
_chemical_formula_sum            'C34.93 H30 Cl1.07 Ir N2 O0.93 P2'
_chemical_formula_weight         784.70

loop_
_atom_type_symbol
_atom_type_description
_atom_type_scat_dispersion_real
_atom_type_scat_dispersion_imag
_atom_type_scat_source
C C 0.0033 0.0016 'International Tables Vol C Tables 4.2.6.8 and 6.1.1.4'
H H 0.0000 0.0000 'International Tables Vol C Tables 4.2.6.8 and 6.1.1.4'
Cl Cl 0.1484 0.1585 'International Tables Vol C Tables 4.2.6.8 and 6.1.1.4'
Ir Ir -1.4442 7.9887 'International Tables Vol C Tables 4.2.6.8 and 6.1.1.4'
N N 0.0061 0.0033 'International Tables Vol C Tables 4.2.6.8 and 6.1.1.4'
O O 0.0106 0.0060 'International Tables Vol C Tables 4.2.6.8 and 6.1.1.4'
P P 0.1023 0.0942 'International Tables Vol C Tables 4.2.6.8 and 6.1.1.4'

_space_group_crystal_system      orthorhombic
_space_group_IT_number           61
_space_group_name_H-M_alt        'P b c a'
_space_group_name_Hall           '-P 2ac 2ab'

_shelx_space_group_comment       
;
The symmetry employed for this shelxl refinement is uniquely defined
by the following loop, which should always be used as a source of
symmetry information in preference to the above space-group names.
They are only intended as comments.
;

loop_
_space_group_symop_operation_xyz
'x, y, z'
'-x+1/2, -y, z+1/2'
'-x, y+1/2, -z+1/2'
'x+1/2, -y+1/2, -z'
'-x, -y, -z'
'x-1/2, y, -z-1/2'
'x, -y-1/2, z-1/2'
'-x-1/2, y-1/2, z'

_cell_length_a                   17.4799(9)
_cell_length_b                   16.3925(9)
_cell_length_c                   21.6284(13)
_cell_angle_alpha                90
_cell_angle_beta                 90
_cell_angle_gamma                90
_cell_volume                     6197.4(6)
_cell_formula_units_Z            8
_cell_measurement_temperature    100(2)
_cell_measurement_reflns_used    9972
_cell_measurement_theta_min      2.21
_cell_measurement_theta_max      26.92

_exptl_crystal_description       fragment
_exptl_crystal_colour            colourless
_exptl_crystal_density_meas      ?
_exptl_crystal_density_method    ?
_exptl_crystal_density_diffrn    1.682
_exptl_crystal_F_000             3090
_exptl_transmission_factor_min   ?
_exptl_transmission_factor_max   ?
_exptl_crystal_size_max          0.189
_exptl_crystal_size_mid          0.061
_exptl_crystal_size_min          0.049
_exptl_absorpt_coefficient_mu    4.535
_shelx_estimated_absorpt_T_min   0.481
_shelx_estimated_absorpt_T_max   0.808
_exptl_absorpt_correction_type   multi-scan
_exptl_absorpt_correction_T_min  0.3972
_exptl_absorpt_correction_T_max  0.4917
_exptl_absorpt_process_details   SADABS
_exptl_absorpt_special_details   ?
_diffrn_ambient_temperature      100(2)
_diffrn_radiation_wavelength     0.71073
_diffrn_radiation_type           MoK\a
_diffrn_source                   ?
_diffrn_measurement_device_type  'Bruker D8 Venture'
_diffrn_measurement_method       '\f and \w scans'
_diffrn_detector_area_resol_mean ?
_diffrn_reflns_number            335234
_diffrn_reflns_av_unetI/netI     0.0330
_diffrn_reflns_av_R_equivalents  0.1417
_diffrn_reflns_limit_h_min       -23
_diffrn_reflns_limit_h_max       22
_diffrn_reflns_limit_k_min       -21
_diffrn_reflns_limit_k_max       21
_diffrn_reflns_limit_l_min       -28
_diffrn_reflns_limit_l_max       28
_diffrn_reflns_theta_min         1.946
_diffrn_reflns_theta_max         27.967
_diffrn_reflns_theta_full        25.242
_diffrn_measured_fraction_theta_max 0.999
_diffrn_measured_fraction_theta_full 1.000
_diffrn_reflns_Laue_measured_fraction_max 0.999
_diffrn_reflns_Laue_measured_fraction_full 1.000
_diffrn_reflns_point_group_measured_fraction_max 0.999
_diffrn_reflns_point_group_measured_fraction_full 1.000
_reflns_number_total             7451
_reflns_number_gt                5706
_reflns_threshold_expression     'I > 2\s(I)'
_reflns_Friedel_coverage         0.000
_reflns_Friedel_fraction_max     .
_reflns_Friedel_fraction_full    .

_reflns_special_details          
;
 Reflections were merged by SHELXL according to the crystal
 class for the calculation of statistics and refinement.
 
 _reflns_Friedel_fraction is defined as the number of unique
 Friedel pairs measured divided by the number that would be
 possible theoretically, ignoring centric projections and
 systematic absences.
;

_computing_data_collection       'Bruker APEX4'
_computing_cell_refinement       'Bruker SAINT'
_computing_data_reduction        'Bruker SAINT'
_computing_structure_solution    'SHELXT 2018/2 (Sheldrick, 2018)'
_computing_structure_refinement  'SHELXL-2018/3 (Sheldrick, 2018)'
_computing_molecular_graphics    ?
_computing_publication_material  ?
_refine_special_details          ?
_refine_ls_structure_factor_coef Fsqd
_refine_ls_matrix_type           full
_refine_ls_weighting_scheme      calc
_refine_ls_weighting_details     
'w=1/[\s^2^(Fo^2^)+(0.0184P)^2^+29.7642P] where P=(Fo^2^+2Fc^2^)/3'
_atom_sites_solution_primary     ?
_atom_sites_solution_secondary   ?
_atom_sites_solution_hydrogens   mixed
_refine_ls_hydrogen_treatment    mixed
_refine_ls_extinction_method     none
_refine_ls_extinction_coef       .
_refine_ls_number_reflns         7451
_refine_ls_number_parameters     389
_refine_ls_number_restraints     0
_refine_ls_R_factor_all          0.0510
_refine_ls_R_factor_gt           0.0316
_refine_ls_wR_factor_ref         0.0756
_refine_ls_wR_factor_gt          0.0657
_refine_ls_goodness_of_fit_ref   1.028
_refine_ls_restrained_S_all      1.028
_refine_ls_shift/su_max          0.001
_refine_ls_shift/su_mean         0.000

loop_
_atom_site_label
_atom_site_type_symbol
_atom_site_fract_x
_atom_site_fract_y
_atom_site_fract_z
_atom_site_U_iso_or_equiv
_atom_site_adp_type
_atom_site_occupancy
_atom_site_site_symmetry_order
_atom_site_calc_flag
_atom_site_refinement_flags_posn
_atom_site_refinement_flags_adp
_atom_site_refinement_flags_occupancy
_atom_site_disorder_assembly
_atom_site_disorder_group
P1 P 0.38314(6) 0.41625(7) 0.26781(5) 0.0212(2) Uani 1 1 d . . . . .
N1 N 0.4771(3) 0.3513(3) 0.1831(2) 0.0386(10) Uani 1 1 d . . . . .
C1 C 0.3816(6) 0.2318(6) 0.3042(4) 0.0395(17) Uani 0.933(9) 1 d . . P A 1
O1 O 0.3783(3) 0.1741(3) 0.2750(2) 0.0567(14) Uani 0.933(9) 1 d . . P A 1
Cl2 Cl 0.401(2) 0.213(2) 0.2912(16) 0.0395(17) Uani 0.067(9) 1 d . . P A 2
Cl1 Cl 0.28545(7) 0.36518(8) 0.39902(6) 0.0369(3) Uani 1 1 d . . . . .
P2 P 0.43902(6) 0.26317(7) 0.44096(5) 0.0218(2) Uani 1 1 d . . . . .
N2 N 0.5831(2) 0.2629(3) 0.4947(2) 0.0395(10) Uani 1 1 d . . . . .
C2 C 0.3006(3) 0.3927(3) 0.21889(19) 0.0234(9) Uani 1 1 d . . . . .
C5 C 0.1706(3) 0.3654(3) 0.1483(2) 0.0353(11) Uani 1 1 d . . . . .
H5 H 0.126260 0.355298 0.124048 0.042 Uiso 1 1 calc R U . . .
C6 C 0.2393(3) 0.3811(4) 0.1205(3) 0.0510(16) Uani 1 1 d . . . . .
H6 H 0.242234 0.382611 0.076607 0.061 Uiso 1 1 calc R U . . .
C7 C 0.3044(3) 0.3947(4) 0.1549(2) 0.0422(13) Uani 1 1 d . . . . .
H7 H 0.351677 0.405496 0.134889 0.051 Uiso 1 1 calc R U . . .
C15 C 0.5055(3) 0.4913(3) 0.2040(2) 0.0372(12) Uani 1 1 d . . . . .
H15 H 0.494046 0.540743 0.224912 0.045 Uiso 1 1 calc R U . . .
C16 C 0.5659(3) 0.4860(4) 0.1628(3) 0.0510(15) Uani 1 1 d . . . . .
H16 H 0.597373 0.532554 0.156480 0.061 Uiso 1 1 calc R U . . .
Ir1 Ir 0.40684(2) 0.32807(2) 0.34961(2) 0.02074(5) Uani 1 1 d . . . . .
H1 H 0.476(3) 0.286(3) 0.311(2) 0.031 Uiso 1 1 d . U . . .
C8 C 0.3654(3) 0.5222(3) 0.2892(2) 0.0251(9) Uani 1 1 d . . . . .
C9 C 0.4022(4) 0.5571(3) 0.3384(3) 0.0556(18) Uani 1 1 d . . . . .
H9 H 0.435424 0.524889 0.363173 0.067 Uiso 1 1 calc R U . . .
C10 C 0.3917(5) 0.6382(4) 0.3524(3) 0.073(2) Uani 1 1 d . . . . .
H10 H 0.417983 0.661549 0.386564 0.087 Uiso 1 1 calc R U . . .
H2 H 0.450(5) 0.400(5) 0.378(4) 0.109 Uiso 1 1 d . U . . .
C3 C 0.2313(3) 0.3773(3) 0.2464(2) 0.0384(12) Uani 1 1 d . . . . .
H3 H 0.227961 0.375655 0.290220 0.046 Uiso 1 1 calc R U . . .
C4 C 0.1664(3) 0.3643(4) 0.2115(3) 0.0416(13) Uani 1 1 d . . . . .
H4 H 0.118768 0.354509 0.231321 0.050 Uiso 1 1 calc R U . . .
C11 C 0.3445(3) 0.6849(3) 0.3181(3) 0.0426(13) Uani 1 1 d . . . . .
H11 H 0.337515 0.740883 0.327877 0.051 Uiso 1 1 calc R U . . .
C12 C 0.3075(4) 0.6515(3) 0.2698(3) 0.0564(18) Uani 1 1 d . . . . .
H12 H 0.274228 0.684314 0.245544 0.068 Uiso 1 1 calc R U . . .
C13 C 0.3171(4) 0.5697(3) 0.2548(3) 0.0507(16) Uani 1 1 d . . . . .
H13 H 0.290202 0.546790 0.220847 0.061 Uiso 1 1 calc R U . . .
C14 C 0.4628(2) 0.4223(3) 0.21332(19) 0.0236(9) Uani 1 1 d . . . . .
C17 C 0.5817(3) 0.4163(4) 0.1310(3) 0.0428(13) Uani 1 1 d . . . . .
H17 H 0.623083 0.413587 0.102644 0.051 Uiso 1 1 calc R U . . .
C18 C 0.5360(3) 0.3507(3) 0.1414(2) 0.0379(12) Uani 1 1 d . . . . .
H18 H 0.545338 0.302090 0.118721 0.045 Uiso 1 1 calc R U . . .
C19 C 0.3925(2) 0.1662(2) 0.45569(19) 0.0228(9) Uani 1 1 d . . . . .
C20 C 0.4259(3) 0.1086(3) 0.4941(2) 0.0296(10) Uani 1 1 d . . . . .
H20 H 0.474761 0.119166 0.511594 0.036 Uiso 1 1 calc R U . . .
C21 C 0.3892(3) 0.0364(3) 0.5071(2) 0.0387(12) Uani 1 1 d . . . . .
H21 H 0.413161 -0.002955 0.532923 0.046 Uiso 1 1 calc R U . . .
C22 C 0.3177(3) 0.0209(3) 0.4828(2) 0.0367(12) Uani 1 1 d . . . . .
H22 H 0.291765 -0.028066 0.493324 0.044 Uiso 1 1 calc R U . . .
C23 C 0.2835(3) 0.0760(3) 0.4433(2) 0.0336(11) Uani 1 1 d . . . . .
H23 H 0.235235 0.064305 0.425222 0.040 Uiso 1 1 calc R U . . .
C24 C 0.3207(3) 0.1490(3) 0.4305(2) 0.0257(9) Uani 1 1 d . . . . .
H24 H 0.296986 0.187868 0.404142 0.031 Uiso 1 1 calc R U . . .
C25 C 0.4201(3) 0.3221(3) 0.5111(2) 0.0277(10) Uani 1 1 d . . . . .
C26 C 0.4229(4) 0.4066(3) 0.5111(3) 0.0539(17) Uani 1 1 d . . . . .
H26 H 0.434877 0.434657 0.473854 0.065 Uiso 1 1 calc R U . . .
C27 C 0.4085(5) 0.4506(4) 0.5639(3) 0.065(2) Uani 1 1 d . . . . .
H27 H 0.411367 0.508450 0.563119 0.078 Uiso 1 1 calc R U . . .
C28 C 0.3902(4) 0.4111(4) 0.6176(3) 0.0498(15) Uani 1 1 d . . . . .
H28 H 0.380174 0.441201 0.654268 0.060 Uiso 1 1 calc R U . . .
C29 C 0.3865(4) 0.3287(4) 0.6179(2) 0.0499(15) Uani 1 1 d . . . . .
H29 H 0.373368 0.301303 0.655093 0.060 Uiso 1 1 calc R U . . .
C30 C 0.4014(3) 0.2833(3) 0.5652(2) 0.0354(11) Uani 1 1 d . . . . .
H30 H 0.398699 0.225497 0.566629 0.042 Uiso 1 1 calc R U . . .
C31 C 0.5398(3) 0.2339(3) 0.4467(2) 0.0257(9) Uani 1 1 d . . . . .
C32 C 0.5697(3) 0.1821(3) 0.4026(2) 0.0367(11) Uani 1 1 d . . . . .
H32 H 0.538678 0.163068 0.369514 0.044 Uiso 1 1 calc R U . . .
C33 C 0.6457(3) 0.1581(3) 0.4072(3) 0.0433(13) Uani 1 1 d . . . . .
H33 H 0.667121 0.122207 0.377335 0.052 Uiso 1 1 calc R U . . .
C34 C 0.6896(3) 0.1867(3) 0.4553(3) 0.0427(14) Uani 1 1 d . . . . .
H34 H 0.741641 0.170735 0.459040 0.051 Uiso 1 1 calc R U . . .
C35 C 0.6580(3) 0.2378(4) 0.4973(3) 0.0416(13) Uani 1 1 d . . . . .
H35 H 0.689112 0.257203 0.530190 0.050 Uiso 1 1 calc R U . . .

loop_
_atom_site_aniso_label
_atom_site_aniso_U_11
_atom_site_aniso_U_22
_atom_site_aniso_U_33
_atom_site_aniso_U_23
_atom_site_aniso_U_13
_atom_site_aniso_U_12
P1 0.0249(5) 0.0210(5) 0.0177(5) 0.0021(4) 0.0006(4) 0.0011(4)
N1 0.044(3) 0.037(2) 0.034(2) -0.0013(19) 0.003(2) 0.004(2)
C1 0.054(5) 0.035(5) 0.029(4) 0.009(3) -0.004(3) 0.000(4)
O1 0.099(4) 0.038(3) 0.033(2) 0.000(2) 0.001(2) 0.005(3)
Cl2 0.054(5) 0.035(5) 0.029(4) 0.009(3) -0.004(3) 0.000(4)
Cl1 0.0361(6) 0.0432(7) 0.0312(6) 0.0058(5) 0.0056(5) 0.0098(5)
P2 0.0262(5) 0.0222(5) 0.0169(5) 0.0015(4) -0.0014(4) -0.0006(4)
N2 0.034(2) 0.048(3) 0.037(2) 0.004(2) -0.0082(19) -0.008(2)
C2 0.031(2) 0.0187(19) 0.020(2) 0.0020(16) -0.0035(17) -0.0023(17)
C5 0.036(3) 0.031(2) 0.039(3) 0.001(2) -0.008(2) -0.007(2)
C6 0.046(3) 0.081(5) 0.025(3) -0.005(3) -0.004(2) -0.015(3)
C7 0.033(3) 0.067(4) 0.026(2) -0.007(3) 0.005(2) -0.013(3)
C15 0.038(3) 0.030(3) 0.044(3) 0.004(2) 0.017(2) 0.003(2)
C16 0.050(3) 0.039(3) 0.064(4) 0.013(3) 0.025(3) -0.010(3)
Ir1 0.02368(8) 0.02205(8) 0.01650(8) 0.00304(6) 0.00023(6) 0.00010(7)
C8 0.028(2) 0.023(2) 0.023(2) -0.0012(17) 0.0040(17) -0.0011(18)
C9 0.086(5) 0.024(3) 0.057(4) -0.006(2) -0.033(3) 0.004(3)
C10 0.120(7) 0.033(3) 0.065(4) -0.015(3) -0.037(5) -0.003(4)
C3 0.037(3) 0.058(3) 0.021(2) 0.006(2) 0.000(2) -0.008(2)
C4 0.030(3) 0.057(3) 0.037(3) 0.005(3) -0.001(2) -0.011(2)
C11 0.053(3) 0.025(3) 0.050(3) -0.009(2) 0.007(3) 0.004(2)
C12 0.062(4) 0.026(3) 0.081(5) -0.002(3) -0.032(4) 0.008(3)
C13 0.072(4) 0.027(3) 0.054(4) -0.004(3) -0.033(3) 0.009(3)
C14 0.027(2) 0.025(2) 0.019(2) 0.0054(17) 0.0019(17) 0.0025(18)
C17 0.037(3) 0.052(3) 0.040(3) 0.006(3) 0.013(2) 0.011(3)
C18 0.043(3) 0.034(3) 0.036(3) -0.001(2) 0.003(2) 0.013(2)
C19 0.034(2) 0.0193(19) 0.0149(18) -0.0011(16) -0.0014(16) 0.0061(17)
C20 0.036(3) 0.031(2) 0.022(2) 0.0028(19) -0.0040(19) -0.005(2)
C21 0.053(3) 0.030(3) 0.033(3) 0.005(2) -0.003(2) -0.003(2)
C22 0.049(3) 0.025(2) 0.036(3) 0.001(2) 0.011(2) -0.008(2)
C23 0.032(2) 0.029(2) 0.040(3) -0.001(2) 0.005(2) -0.005(2)
C24 0.026(2) 0.025(2) 0.026(2) -0.0006(17) 0.0047(18) -0.0016(17)
C25 0.034(3) 0.030(2) 0.018(2) -0.0049(18) -0.0021(17) 0.0018(19)
C26 0.102(5) 0.029(3) 0.031(3) -0.003(2) 0.006(3) -0.007(3)
C27 0.118(6) 0.035(3) 0.041(3) -0.012(3) 0.000(4) 0.006(4)
C28 0.063(4) 0.055(4) 0.032(3) -0.018(3) -0.007(3) 0.012(3)
C29 0.073(4) 0.053(4) 0.023(3) 0.005(2) -0.004(3) -0.004(3)
C30 0.055(3) 0.030(2) 0.021(2) 0.0022(18) -0.001(2) 0.001(2)
C31 0.031(2) 0.025(2) 0.022(2) 0.0054(17) -0.0053(18) -0.0025(18)
C32 0.040(3) 0.037(3) 0.033(3) -0.001(2) -0.007(2) 0.007(2)
C33 0.044(3) 0.038(3) 0.047(3) 0.005(2) 0.003(3) 0.017(2)
C34 0.021(2) 0.047(3) 0.059(4) 0.024(3) -0.001(2) 0.000(2)
C35 0.032(3) 0.054(3) 0.039(3) 0.010(3) -0.008(2) -0.005(2)

_geom_special_details            
;
 All esds (except the esd in the dihedral angle between two l.s. planes)
 are estimated using the full covariance matrix.  The cell esds are taken
 into account individually in the estimation of esds in distances, angles
 and torsion angles; correlations between esds in cell parameters are only
 used when they are defined by crystal symmetry.  An approximate (isotropic)
 treatment of cell esds is used for estimating esds involving l.s. planes.
;

loop_
_geom_bond_atom_site_label_1
_geom_bond_atom_site_label_2
_geom_bond_distance
_geom_bond_site_symmetry_2
_geom_bond_publ_flag
P1 C8 1.824(5) . ?
P1 C14 1.827(4) . ?
P1 C2 1.830(4) . ?
P1 Ir1 2.3219(11) . ?
N1 C14 1.357(6) . ?
N1 C18 1.368(7) . ?
C1 O1 1.139(14) . ?
C1 Ir1 1.910(10) . ?
Cl2 Ir1 2.28(4) . ?
Cl1 Ir1 2.4524(12) . ?
P2 C19 1.814(4) . ?
P2 C25 1.828(4) . ?
P2 C31 1.830(5) . ?
P2 Ir1 2.3134(11) . ?
N2 C31 1.370(6) . ?
N2 C35 1.374(6) . ?
C2 C3 1.374(6) . ?
C2 C7 1.385(6) . ?
C5 C6 1.369(8) . ?
C5 C4 1.369(7) . ?
C5 H5 0.9500 . ?
C6 C7 1.378(7) . ?
C6 H6 0.9500 . ?
C7 H7 0.9500 . ?
C15 C14 1.370(6) . ?
C15 C16 1.385(7) . ?
C15 H15 0.9500 . ?
C16 C17 1.362(8) . ?
C16 H16 0.9500 . ?
Ir1 H1 1.62(5) . ?
Ir1 H2 1.52(8) . ?
C8 C13 1.368(7) . ?
C8 C9 1.368(7) . ?
C9 C10 1.377(8) . ?
C9 H9 0.9500 . ?
C10 C11 1.348(9) . ?
C10 H10 0.9500 . ?
C3 C4 1.379(7) . ?
C3 H3 0.9500 . ?
C4 H4 0.9500 . ?
C11 C12 1.345(8) . ?
C11 H11 0.9500 . ?
C12 C13 1.390(7) . ?
C12 H12 0.9500 . ?
C13 H13 0.9500 . ?
C17 C18 1.358(8) . ?
C17 H17 0.9500 . ?
C18 H18 0.9500 . ?
C19 C20 1.386(6) . ?
C19 C24 1.396(6) . ?
C20 C21 1.376(7) . ?
C20 H20 0.9500 . ?
C21 C22 1.380(7) . ?
C21 H21 0.9500 . ?
C22 C23 1.379(7) . ?
C22 H22 0.9500 . ?
C23 C24 1.390(6) . ?
C23 H23 0.9500 . ?
C24 H24 0.9500 . ?
C25 C30 1.372(6) . ?
C25 C26 1.387(7) . ?
C26 C27 1.374(8) . ?
C26 H26 0.9500 . ?
C27 C28 1.368(9) . ?
C27 H27 0.9500 . ?
C28 C29 1.352(8) . ?
C28 H28 0.9500 . ?
C29 C30 1.385(7) . ?
C29 H29 0.9500 . ?
C30 H30 0.9500 . ?
C31 C32 1.380(7) . ?
C32 C33 1.389(7) . ?
C32 H32 0.9500 . ?
C33 C34 1.377(8) . ?
C33 H33 0.9500 . ?
C34 C35 1.353(8) . ?
C34 H34 0.9500 . ?
C35 H35 0.9500 . ?

loop_
_geom_angle_atom_site_label_1
_geom_angle_atom_site_label_2
_geom_angle_atom_site_label_3
_geom_angle
_geom_angle_site_symmetry_1
_geom_angle_site_symmetry_3
_geom_angle_publ_flag
C8 P1 C14 104.0(2) . . ?
C8 P1 C2 102.3(2) . . ?
C14 P1 C2 103.8(2) . . ?
C8 P1 Ir1 115.44(15) . . ?
C14 P1 Ir1 112.90(14) . . ?
C2 P1 Ir1 116.75(14) . . ?
C14 N1 C18 117.5(4) . . ?
O1 C1 Ir1 169.4(9) . . ?
C19 P2 C25 103.6(2) . . ?
C19 P2 C31 100.9(2) . . ?
C25 P2 C31 104.9(2) . . ?
C19 P2 Ir1 116.36(14) . . ?
C25 P2 Ir1 114.93(15) . . ?
C31 P2 Ir1 114.36(14) . . ?
C31 N2 C35 117.0(5) . . ?
C3 C2 C7 118.6(4) . . ?
C3 C2 P1 118.9(3) . . ?
C7 C2 P1 122.4(4) . . ?
C6 C5 C4 119.3(5) . . ?
C6 C5 H5 120.4 . . ?
C4 C5 H5 120.4 . . ?
C5 C6 C7 121.1(5) . . ?
C5 C6 H6 119.4 . . ?
C7 C6 H6 119.4 . . ?
C6 C7 C2 119.8(5) . . ?
C6 C7 H7 120.1 . . ?
C2 C7 H7 120.1 . . ?
C14 C15 C16 117.3(5) . . ?
C14 C15 H15 121.3 . . ?
C16 C15 H15 121.3 . . ?
C17 C16 C15 122.1(5) . . ?
C17 C16 H16 119.0 . . ?
C15 C16 H16 119.0 . . ?
C1 Ir1 P2 96.6(2) . . ?
Cl2 Ir1 P2 95.9(8) . . ?
C1 Ir1 P1 94.7(2) . . ?
Cl2 Ir1 P1 95.0(8) . . ?
P2 Ir1 P1 168.65(4) . . ?
C1 Ir1 Cl1 103.2(3) . . ?
Cl2 Ir1 Cl1 114.1(10) . . ?
P2 Ir1 Cl1 87.27(4) . . ?
P1 Ir1 Cl1 91.33(4) . . ?
C1 Ir1 H1 63.5(17) . . ?
Cl2 Ir1 H1 53(2) . . ?
P2 Ir1 H1 93.5(17) . . ?
P1 Ir1 H1 90.5(17) . . ?
Cl1 Ir1 H1 166.8(17) . . ?
C1 Ir1 H2 164(3) . . ?
Cl2 Ir1 H2 153(3) . . ?
P2 Ir1 H2 84(3) . . ?
P1 Ir1 H2 85(3) . . ?
Cl1 Ir1 H2 93(3) . . ?
H1 Ir1 H2 100(4) . . ?
C13 C8 C9 118.4(5) . . ?
C13 C8 P1 120.6(4) . . ?
C9 C8 P1 121.0(4) . . ?
C8 C9 C10 120.8(6) . . ?
C8 C9 H9 119.6 . . ?
C10 C9 H9 119.6 . . ?
C11 C10 C9 120.6(6) . . ?
C11 C10 H10 119.7 . . ?
C9 C10 H10 119.7 . . ?
C2 C3 C4 121.1(5) . . ?
C2 C3 H3 119.4 . . ?
C4 C3 H3 119.4 . . ?
C5 C4 C3 120.0(5) . . ?
C5 C4 H4 120.0 . . ?
C3 C4 H4 120.0 . . ?
C12 C11 C10 119.4(5) . . ?
C12 C11 H11 120.3 . . ?
C10 C11 H11 120.3 . . ?
C11 C12 C13 121.0(5) . . ?
C11 C12 H12 119.5 . . ?
C13 C12 H12 119.5 . . ?
C8 C13 C12 119.8(5) . . ?
C8 C13 H13 120.1 . . ?
C12 C13 H13 120.1 . . ?
N1 C14 C15 122.4(4) . . ?
N1 C14 P1 113.9(3) . . ?
C15 C14 P1 123.7(4) . . ?
C18 C17 C16 117.5(5) . . ?
C18 C17 H17 121.2 . . ?
C16 C17 H17 121.2 . . ?
C17 C18 N1 123.1(5) . . ?
C17 C18 H18 118.5 . . ?
N1 C18 H18 118.5 . . ?
C20 C19 C24 118.4(4) . . ?
C20 C19 P2 120.9(3) . . ?
C24 C19 P2 120.7(3) . . ?
C21 C20 C19 120.8(5) . . ?
C21 C20 H20 119.6 . . ?
C19 C20 H20 119.6 . . ?
C20 C21 C22 120.1(5) . . ?
C20 C21 H21 119.9 . . ?
C22 C21 H21 119.9 . . ?
C23 C22 C21 120.6(5) . . ?
C23 C22 H22 119.7 . . ?
C21 C22 H22 119.7 . . ?
C22 C23 C24 119.0(5) . . ?
C22 C23 H23 120.5 . . ?
C24 C23 H23 120.5 . . ?
C23 C24 C19 121.1(4) . . ?
C23 C24 H24 119.5 . . ?
C19 C24 H24 119.5 . . ?
C30 C25 C26 118.1(4) . . ?
C30 C25 P2 120.5(4) . . ?
C26 C25 P2 121.4(4) . . ?
C27 C26 C25 121.2(5) . . ?
C27 C26 H26 119.4 . . ?
C25 C26 H26 119.4 . . ?
C28 C27 C26 120.1(6) . . ?
C28 C27 H27 120.0 . . ?
C26 C27 H27 120.0 . . ?
C29 C28 C27 119.2(5) . . ?
C29 C28 H28 120.4 . . ?
C27 C28 H28 120.4 . . ?
C28 C29 C30 121.6(5) . . ?
C28 C29 H29 119.2 . . ?
C30 C29 H29 119.2 . . ?
C25 C30 C29 119.9(5) . . ?
C25 C30 H30 120.1 . . ?
C29 C30 H30 120.1 . . ?
N2 C31 C32 121.9(4) . . ?
N2 C31 P2 119.5(4) . . ?
C32 C31 P2 118.6(4) . . ?
C31 C32 C33 119.2(5) . . ?
C31 C32 H32 120.4 . . ?
C33 C32 H32 120.4 . . ?
C34 C33 C32 119.4(5) . . ?
C34 C33 H33 120.3 . . ?
C32 C33 H33 120.3 . . ?
C35 C34 C33 119.4(5) . . ?
C35 C34 H34 120.3 . . ?
C33 C34 H34 120.3 . . ?
C34 C35 N2 123.2(5) . . ?
C34 C35 H35 118.4 . . ?
N2 C35 H35 118.4 . . ?

_refine_diff_density_max         1.101
_refine_diff_density_min         -1.148
_refine_diff_density_rms         0.127

_shelx_res_file                  
;
TITL mo_o24_AA1CH2_0ma_a.res in Pbca
    mo_o24_AA1CH2_0ma_a.res
    created by SHELXL-2018/3 at 09:49:56 on 28-Oct-2024
REM Old TITL mo_o24_AA1CH2_0ma in Pbca
REM SHELXT solution in Pbca: R1 0.080, Rweak 0.003, Alpha 0.066
REM <I/s>   0.226 for  637 systematic absences,  Orientation as input
REM Formula found by SHELXT:  C35 Cl2 Ir N2 O P
CELL  0.71073  17.4799  16.3925  21.6284   90.000   90.000   90.000
ZERR   8.000   0.0009   0.0009   0.0013    0.000    0.000    0.000
LATT  1
SYMM 1/2-X, -Y, 1/2+Z
SYMM -X, 1/2+Y, 1/2-Z
SYMM 1/2+X, 1/2-Y, -Z
SFAC C H CL IR N O P
UNIT 279.464 240 8.53584 8 16 7.46416 16
TEMP -173.150
SIZE 0.049 0.061 0.189
L.S. 10
BOND $H
LIST 4
ACTA
FMAP 2
PLAN 20
EADP Cl2 C1
WGHT    0.018400   29.764200
FVAR       0.13239   0.93280
P1    7    0.383137    0.416249    0.267806    11.00000    0.02486    0.02099 =
         0.01769    0.00207    0.00064    0.00113

N1    5    0.477135    0.351287    0.183134    11.00000    0.04447    0.03744 =
         0.03395   -0.00128    0.00329    0.00425
PART 1 21.0
C1    1    0.381602    0.231803    0.304211    21.00000    0.05434    0.03542 =
         0.02883    0.00910   -0.00393    0.00003
O1    6    0.378329    0.174133    0.274989    21.00000    0.09929    0.03835 =
         0.03251   -0.00040    0.00090    0.00491
PART 2
CL2   3    0.400948    0.212569    0.291157   -21.00000    0.05434    0.03542 =
         0.02883    0.00910   -0.00393    0.00003
PART 0
CL1   3    0.285448    0.365180    0.399017    11.00000    0.03610    0.04322 =
         0.03124    0.00575    0.00557    0.00978
P2    7    0.439020    0.263170    0.440961    11.00000    0.02619    0.02218 =
         0.01694    0.00151   -0.00145   -0.00063
N2    5    0.583080    0.262949    0.494697    11.00000    0.03367    0.04835 =
         0.03656    0.00437   -0.00815   -0.00812
C2    1    0.300639    0.392728    0.218887    11.00000    0.03118    0.01870 =
         0.02029    0.00203   -0.00350   -0.00230
C5    1    0.170578    0.365351    0.148303    11.00000    0.03624    0.03077 =
         0.03902    0.00057   -0.00806   -0.00713
AFIX  43
H5    2    0.126260    0.355298    0.124048    11.00000   -1.20000
AFIX   0
C6    1    0.239315    0.381079    0.120452    11.00000    0.04637    0.08136 =
         0.02517   -0.00534   -0.00427   -0.01517
AFIX  43
H6    2    0.242234    0.382611    0.076607    11.00000   -1.20000
AFIX   0
C7    1    0.304384    0.394735    0.154935    11.00000    0.03331    0.06721 =
         0.02614   -0.00737    0.00519   -0.01281
AFIX  43
H7    2    0.351677    0.405496    0.134889    11.00000   -1.20000
AFIX   0
C15   1    0.505470    0.491276    0.203974    11.00000    0.03760    0.02998 =
         0.04415    0.00428    0.01708    0.00305
AFIX  43
H15   2    0.494046    0.540743    0.224912    11.00000   -1.20000
AFIX   0
C16   1    0.565911    0.486037    0.162788    11.00000    0.04973    0.03921 =
         0.06421    0.01285    0.02459   -0.01038
AFIX  43
H16   2    0.597373    0.532554    0.156480    11.00000   -1.20000
AFIX   0
IR1   4    0.406835    0.328073    0.349610    11.00000    0.02368    0.02205 =
         0.01650    0.00304    0.00023    0.00010
H1    2    0.475754    0.285805    0.311215    11.00000   -1.50000
C8    1    0.365382    0.522190    0.289222    11.00000    0.02840    0.02344 =
         0.02336   -0.00115    0.00403   -0.00111
C9    1    0.402213    0.557073    0.338396    11.00000    0.08611    0.02426 =
         0.05653   -0.00642   -0.03277    0.00427
AFIX  43
H9    2    0.435424    0.524889    0.363173    11.00000   -1.20000
AFIX   0
C10   1    0.391732    0.638231    0.352405    11.00000    0.11999    0.03334 =
         0.06499   -0.01509   -0.03719   -0.00329
AFIX  43
H10   2    0.417983    0.661549    0.386564    11.00000   -1.20000
AFIX   0
H2    2    0.449576    0.399910    0.378040    11.00000   -1.50000
C3    1    0.231282    0.377332    0.246396    11.00000    0.03663    0.05764 =
         0.02085    0.00583    0.00008   -0.00838
AFIX  43
H3    2    0.227961    0.375655    0.290220    11.00000   -1.20000
AFIX   0
C4    1    0.166393    0.364266    0.211494    11.00000    0.03039    0.05742 =
         0.03694    0.00499   -0.00131   -0.01097
AFIX  43
H4    2    0.118768    0.354509    0.231321    11.00000   -1.20000
AFIX   0
C11   1    0.344542    0.684892    0.318070    11.00000    0.05274    0.02519 =
         0.04998   -0.00890    0.00708    0.00359
AFIX  43
H11   2    0.337515    0.740883    0.327877    11.00000   -1.20000
AFIX   0
C12   1    0.307479    0.651479    0.269789    11.00000    0.06156    0.02650 =
         0.08109   -0.00222   -0.03162    0.00758
AFIX  43
H12   2    0.274228    0.684314    0.245544    11.00000   -1.20000
AFIX   0
C13   1    0.317094    0.569678    0.254847    11.00000    0.07151    0.02688 =
         0.05379   -0.00434   -0.03285    0.00862
AFIX  43
H13   2    0.290202    0.546790    0.220847    11.00000   -1.20000
AFIX   0
C14   1    0.462796    0.422259    0.213324    11.00000    0.02686    0.02519 =
         0.01878    0.00539    0.00187    0.00245
C17   1    0.581678    0.416262    0.131023    11.00000    0.03680    0.05166 =
         0.03993    0.00616    0.01257    0.01122
AFIX  43
H17   2    0.623083    0.413587    0.102644    11.00000   -1.20000
AFIX   0
C18   1    0.535988    0.350671    0.141446    11.00000    0.04336    0.03420 =
         0.03603   -0.00103    0.00274    0.01339
AFIX  43
H18   2    0.545338    0.302090    0.118721    11.00000   -1.20000
AFIX   0
C19   1    0.392502    0.166203    0.455694    11.00000    0.03424    0.01933 =
         0.01493   -0.00111   -0.00138    0.00606
C20   1    0.425913    0.108627    0.494074    11.00000    0.03552    0.03104 =
         0.02220    0.00280   -0.00396   -0.00478
AFIX  43
H20   2    0.474761    0.119166    0.511594    11.00000   -1.20000
AFIX   0
C21   1    0.389205    0.036376    0.507119    11.00000    0.05300    0.02970 =
         0.03338    0.00520   -0.00276   -0.00257
AFIX  43
H21   2    0.413161   -0.002955    0.532923    11.00000   -1.20000
AFIX   0
C22   1    0.317680    0.020944    0.482796    11.00000    0.04934    0.02477 =
         0.03592    0.00052    0.01069   -0.00843
AFIX  43
H22   2    0.291765   -0.028066    0.493324    11.00000   -1.20000
AFIX   0
C23   1    0.283501    0.076040    0.443348    11.00000    0.03178    0.02872 =
         0.04017   -0.00067    0.00515   -0.00450
AFIX  43
H23   2    0.235235    0.064305    0.425222    11.00000   -1.20000
AFIX   0
C24   1    0.320746    0.149039    0.430496    11.00000    0.02645    0.02481 =
         0.02597   -0.00061    0.00469   -0.00161
AFIX  43
H24   2    0.296986    0.187868    0.404142    11.00000   -1.20000
AFIX   0
C25   1    0.420066    0.322076    0.511074    11.00000    0.03446    0.03042 =
         0.01820   -0.00488   -0.00212    0.00182
C26   1    0.422854    0.406637    0.511054    11.00000    0.10246    0.02856 =
         0.03082   -0.00309    0.00627   -0.00704
AFIX  43
H26   2    0.434877    0.434657    0.473854    11.00000   -1.20000
AFIX   0
C27   1    0.408531    0.450584    0.563890    11.00000    0.11834    0.03520 =
         0.04125   -0.01162   -0.00007    0.00603
AFIX  43
H27   2    0.411367    0.508450    0.563119    11.00000   -1.20000
AFIX   0
C28   1    0.390191    0.411107    0.617614    11.00000    0.06261    0.05457 =
         0.03217   -0.01762   -0.00716    0.01211
AFIX  43
H28   2    0.380174    0.441201    0.654268    11.00000   -1.20000
AFIX   0
C29   1    0.386501    0.328727    0.617883    11.00000    0.07336    0.05332 =
         0.02300    0.00476   -0.00373   -0.00413
AFIX  43
H29   2    0.373368    0.301303    0.655093    11.00000   -1.20000
AFIX   0
C30   1    0.401400    0.283350    0.565238    11.00000    0.05480    0.02991 =
         0.02143    0.00219   -0.00096    0.00051
AFIX  43
H30   2    0.398699    0.225497    0.566629    11.00000   -1.20000
AFIX   0
C31   1    0.539778    0.233901    0.446682    11.00000    0.03052    0.02472 =
         0.02199    0.00542   -0.00529   -0.00254
C32   1    0.569681    0.182079    0.402587    11.00000    0.03959    0.03734 =
         0.03329   -0.00121   -0.00694    0.00674
AFIX  43
H32   2    0.538678    0.163068    0.369514    11.00000   -1.20000
AFIX   0
C33   1    0.645663    0.158067    0.407165    11.00000    0.04412    0.03849 =
         0.04725    0.00511    0.00266    0.01659
AFIX  43
H33   2    0.667121    0.122207    0.377335    11.00000   -1.20000
AFIX   0
C34   1    0.689599    0.186699    0.455319    11.00000    0.02148    0.04740 =
         0.05922    0.02376   -0.00107    0.00026
AFIX  43
H34   2    0.741641    0.170735    0.459040    11.00000   -1.20000
AFIX   0
C35   1    0.658000    0.237794    0.497317    11.00000    0.03247    0.05356 =
         0.03883    0.01049   -0.00787   -0.00500
AFIX  43
H35   2    0.689112    0.257203    0.530190    11.00000   -1.20000
AFIX   0
HKLF 4


REM  mo_o24_AA1CH2_0ma_a.res in Pbca
REM wR2 = 0.0756, GooF = S = 1.028, Restrained GooF = 1.028 for all data
REM R1 = 0.0316 for 5706 Fo > 4sig(Fo) and 0.0510 for all 7451 data
REM 389 parameters refined using 0 restraints

END

WGHT      0.0184     29.7648

REM Highest difference peak  1.101,  deepest hole -1.148,  1-sigma level  0.127
Q1    1   0.3661  0.3375  0.3527  11.00000  0.05    1.10
Q2    1   0.4745  0.3219  0.3285  11.00000  0.05    0.84
Q3    1   0.5096  0.4047  0.3568  11.00000  0.05    0.78
Q4    1   0.2320  0.3519  0.4006  11.00000  0.05    0.72
Q5    1   0.4178  0.3171  0.5507  11.00000  0.05    0.71
Q6    1   0.4081  0.2778  0.3183  11.00000  0.05    0.71
Q7    1   0.4395  0.2571  0.3495  11.00000  0.05    0.71
Q8    1   0.2751  0.3269  0.1518  11.00000  0.05    0.70
Q9    1   0.4091  0.3770  0.3715  11.00000  0.05    0.65
Q10   1   0.5198  0.2348  0.2843  11.00000  0.05    0.63
Q11   1   0.3710  0.2609  0.3485  11.00000  0.05    0.62
Q12   1   0.3191  0.3567  0.1830  11.00000  0.05    0.60
Q13   1   0.3882  0.1362  0.4917  11.00000  0.05    0.58
Q14   1   0.3547  0.2792  0.3448  11.00000  0.05    0.57
Q15   1   0.4630  0.2816  0.3676  11.00000  0.05    0.55
Q16   1   0.4460  0.3012  0.2104  11.00000  0.05    0.55
Q17   1   0.4181  0.3965  0.3650  11.00000  0.05    0.54
Q18   1   0.3540  0.3385  0.3067  11.00000  0.05    0.54
Q19   1   0.3957  0.4816  0.4212  11.00000  0.05    0.53
Q20   1   0.6340  0.5538  0.1194  11.00000  0.05    0.52
;
_shelx_res_checksum              29377
